# Supplementary material for: Performance similarities predict collective benefits in dyadic and triadic joint visual search
Source: PLoS One. 2018 Jan 12;13(1):e0191179. doi: 10.1371/journal.pone.0191179 (PMC5766227; doi:10.1371/journal.pone.0191179)
Supplement: S1 File — (ZIP) [file pone.0191179.s001.zip]

Archive with 45 entries (44 files):
- 101.csv
- __MACOSX/
- __MACOSX/._101.csv
- 102.csv
- __MACOSX/._102.csv
- 103.csv
- __MACOSX/._103.csv
- 104.csv
- __MACOSX/._104.csv
- 105.csv
- __MACOSX/._105.csv
- 106.csv
- __MACOSX/._106.csv
- 107.csv
- __MACOSX/._107.csv
- 108.csv
- __MACOSX/._108.csv
- 109.csv
- __MACOSX/._109.csv
- 110.csv
- __MACOSX/._110.csv
- 111.csv
- __MACOSX/._111.csv
- 112.csv
- __MACOSX/._112.csv
- 113.csv
- __MACOSX/._113.csv
- 114.csv
- __MACOSX/._114.csv
- 115.csv
- __MACOSX/._115.csv
- 116.csv
- __MACOSX/._116.csv
- 117.csv
- __MACOSX/._117.csv
- 118.csv
- __MACOSX/._118.csv
- 119.csv
- __MACOSX/._119.csv
- 120.csv
- __MACOSX/._120.csv
- IndiDyadData.xls
- __MACOSX/._IndiDyadData.xls
- IndiTriadData.xls
- __MACOSX/._IndiTriadData.xls
