# Supplementary material for: Performance similarities predict collective benefits in dyadic and triadic joint visual search
Source: PLoS One. 2018 Jan 12;13(1):e0191179. doi: 10.1371/journal.pone.0191179 (PMC5766227; doi:10.1371/journal.pone.0191179)
Supplement: S1 File — (ZIP) [file pone.0191179.s001.zip › 101.csv]

	Grp	Pair	Trial	Condition	correct	RT	press	response	correct_res
1	101	A	2	1	0	5.93595886230469	-	0	1
2	101	A	7	1	1	5.39690399169922	-	1	1
3	101	A	12	1	0	5.69102883338928	-	0	1
4	101	A	14	1	0	5.06081604957581	-	0	1
5	101	A	16	1	1	2.30595397949219	-	1	1
6	101	A	18	1	1	2.49570798873901	-	1	1
7	101	A	20	1	1	4.34273099899292	-	0	0
8	101	A	31	1	1	3.22274208068848	-	1	1
9	101	A	35	1	1	3.24095606803894	-	1	1
10	101	A	38	1	0	5.5810079574585	-	0	1
11	101	A	45	1	1	5.47699308395386	-	0	0
12	101	A	47	1	1	5.71788883209229	-	0	0
13	101	A	50	1	0	7.34599590301514	-	0	1
14	101	A	54	1	0	9.71404099464417	-	0	1
15	101	A	59	1	0	8.41836595535278	-	0	1
16	101	A	64	1	0	8.76604700088501	-	0	1
17	101	A	66	1	0	9.14885306358337	-	0	1
18	101	A	72	1	0	5.66579079627991	-	0	1
19	101	A	76	1	1	5.16678285598755	-	1	1
20	101	A	80	1	1	3.77707505226135	-	1	1
21	101	A	82	1	0	6.284991979599	-	0	1
22	101	A	85	1	0	6.00477719306946	-	0	1
23	101	A	95	1	0	5.61578297615051	-	0	1
24	101	A	97	1	1	5.2627580165863	-	0	0
25	101	A	102	1	1	7.44502902030945	-	0	0
26	101	A	104	1	0	7.61611390113831	-	0	1
27	101	A	108	1	1	2.56861996650696	-	1	1
28	101	A	110	1	0	9.24682593345642	-	0	1
29	101	A	114	1	0	7.02400994300842	-	0	1
30	101	A	121	1	1	7.69576907157898	-	0	0
31	101	A	126	1	0	8.13678503036499	-	0	1
32	101	A	128	1	1	5.9968569278717	-	0	0
33	101	A	132	1	1	2.17286896705627	-	1	1
34	101	A	135	1	0	7.61480093002319	-	0	1
35	101	A	140	1	1	6.44673705101013	-	0	0
36	101	A	144	1	1	8.92378187179565	-	1	1
37	101	B	4	1	1	4.58396291732788	-	0	0
38	101	B	6	1	0	6.66390204429626	-	0	1
39	101	B	9	1	0	4.32291007041931	-	0	1
40	101	B	13	1	1	3.61190819740295	-	1	1
41	101	B	21	1	1	6.46282601356506	-	0	0
42	101	B	23	1	1	6.40381598472595	-	0	0
43	101	B	27	1	0	7.68005704879761	-	0	1
44	101	B	29	1	0	6.22218894958496	-	0	1
45	101	B	32	1	1	6.57374501228333	-	0	0
46	101	B	39	1	1	5.58073997497559	-	0	0
47	101	B	41	1	0	8.05689096450806	-	0	1
48	101	B	43	1	0	6.74097108840942	-	0	1
49	101	B	46	1	1	7.79803586006165	-	1	1
50	101	B	53	1	1	9.29977202415466	-	0	0
51	101	B	58	1	1	6.24474191665649	-	0	0
52	101	B	61	1	0	3.70895791053772	-	1	0
53	101	B	63	1	0	8.49797391891479	-	0	1
54	101	B	70	1	0	8.54287195205688	-	0	1
55	101	B	73	1	0	9.44080185890198	-	0	1
56	101	B	79	1	1	6.84668207168579	-	0	0
57	101	B	81	1	0	7.18969702720642	-	0	1
58	101	B	83	1	1	7.68676090240479	-	1	1
59	101	B	89	1	1	1.8970160484314	-	1	1
60	101	B	91	1	1	5.31372714042664	-	0	0
61	101	B	99	1	0	7.52276706695557	-	0	1
62	101	B	103	1	1	8.06199479103088	-	1	1
63	101	B	107	1	1	9.20276188850403	-	0	0
64	101	B	112	1	0	7.26388096809387	-	0	1
65	101	B	118	1	1	4.60978198051453	-	0	0
66	101	B	120	1	0	7.42895007133484	-	0	1
67	101	B	122	1	0	7.98095083236694	-	0	1
68	101	B	124	1	0	9.93976712226868	-	0	1
69	101	B	127	1	1	1.93200182914734	-	1	1
70	101	B	130	1	0	5.66876006126404	-	0	1
71	101	B	133	1	1	7.49272799491882	-	1	1
72	101	B	141	1	0	11.0429580211639	-	0	1
73	101	C	1	1	1	4.44767498970032	-	1	1
74	101	C	3	1	1	6.11268091201782	-	0	0
75	101	C	8	1	0	5.57868409156799	-	0	1
76	101	C	10	1	0	5.60092806816101	-	0	1
77	101	C	24	1	0	6.52225017547607	-	0	1
78	101	C	26	1	1	6.04065179824829	-	0	0
79	101	C	28	1	0	7.12566304206848	-	0	1
80	101	C	30	1	1	3.10525012016296	-	1	1
81	101	C	34	1	1	0.974645137786865	-	1	1
82	101	C	37	1	0	5.43688011169434	-	0	1
83	101	C	42	1	0	7.44067978858948	-	0	1
84	101	C	49	1	1	1.65395903587341	-	1	1
85	101	C	52	1	1	3.7789249420166	-	1	1
86	101	C	56	1	0	6.61593508720398	-	0	1
87	101	C	62	1	1	6.17548513412476	-	1	1
88	101	C	65	1	1	2.84662389755249	-	1	1
89	101	C	67	1	1	5.03892493247986	-	1	1
90	101	C	69	1	1	2.81192684173584	-	1	1
91	101	C	74	1	0	6.47667407989502	-	0	1
92	101	C	77	1	0	5.40170311927795	-	0	1
93	101	C	86	1	0	6.05069899559021	-	0	1
94	101	C	88	1	0	4.48668503761292	-	0	1
95	101	C	93	1	0	7.28295207023621	-	0	1
96	101	C	96	1	1	5.16689705848694	-	1	1
97	101	C	98	1	1	2.21982979774475	-	1	1
98	101	C	100	1	0	3.50082802772522	-	1	0
99	101	C	106	1	0	5.24095296859741	-	0	1
100	101	C	109	1	1	4.66866397857666	-	1	1
101	101	C	111	1	0	5.22086906433105	-	0	1
102	101	C	115	1	1	3.09689283370972	-	1	1
103	101	C	117	1	0	5.99071383476257	-	0	1
104	101	C	125	1	1	2.77090692520142	-	1	1
105	101	C	131	1	0	6.35184597969055	-	0	1
106	101	C	136	1	0	4.16467905044556	-	0	1
107	101	C	138	1	1	4.39596605300903	-	1	1
108	101	C	142	1	1	2.21269512176514	-	1	1
109	101	AB	1	2	1	2.41584300994873	A	1	1
110	101	AB	3	2	1	4.00399994850159	A	1	1
111	101	AB	8	2	0	5.09563302993774	A	0	1
112	101	AB	10	2	0	4.34470105171204	B	0	1
113	101	AB	24	2	0	5.22788286209106	A	0	1
114	101	AB	26	2	1	1.72148609161377	B	1	1
115	101	AB	28	2	0	5.33305692672729	A	0	1
116	101	AB	30	2	1	1.16842603683472	A	1	1
117	101	AB	34	2	1	5.42163109779358	A	1	1
118	101	AB	37	2	0	5.49407386779785	A	0	1
119	101	AB	42	2	0	7.12560200691223	B	0	1
120	101	AB	49	2	1	3.84469699859619	A	1	1
121	101	AB	52	2	1	1.62467217445374	A	1	1
122	101	AB	56	2	0	6.65967082977295	B	0	1
123	101	AB	62	2	1	3.5908088684082	A	1	1
124	101	AB	65	2	1	4.23120808601379	B	1	1
125	101	AB	67	2	1	5.26177310943604	B	0	0
126	101	AB	69	2	1	4.82477498054504	B	1	1
127	101	AB	74	2	0	6.18496894836426	A	0	1
128	101	AB	77	2	0	6.31432509422302	A	0	1
129	101	AB	86	2	0	8.58697295188904	A	0	1
130	101	AB	88	2	0	6.72398805618286	A	0	1
131	101	AB	93	2	0	5.99789905548096	A	0	1
132	101	AB	96	2	1	5.19352006912231	B	0	0
133	101	AB	98	2	1	3.9225389957428	B	1	1
134	101	AB	100	2	0	7.02738785743713	A	0	1
135	101	AB	106	2	0	7.22589302062988	A	0	1
136	101	AB	109	2	1	4.42991185188293	B	1	1
137	101	AB	111	2	0	5.34692811965942	A	0	1
138	101	AB	115	2	1	1.03061199188232	B	1	1
139	101	AB	117	2	0	7.03199315071106	A	0	1
140	101	AB	125	2	1	2.28167700767517	B	1	1
141	101	AB	131	2	0	5.57496285438538	A	0	1
142	101	AB	136	2	0	6.95490217208862	B	0	1
143	101	AB	138	2	1	5.22539710998535	A	1	1
144	101	AB	142	2	1	6.32896304130554	B	1	1
145	101	AC	4	2	1	3.60360217094421	C	1	1
146	101	AC	6	2	0	5.88452315330505	A	0	1
147	101	AC	9	2	0	5.51097702980042	A	0	1
148	101	AC	13	2	1	2.5498960018158	C	1	1
149	101	AC	21	2	1	1.64879488945007	A	1	1
150	101	AC	23	2	1	4.59699702262878	A	1	1
151	101	AC	27	2	0	4.83770608901978	A	0	1
152	101	AC	29	2	0	5.22002601623535	A	0	1
153	101	AC	32	2	1	2.46194791793823	C	1	1
154	101	AC	39	2	1	4.66850399971008	A	0	0
155	101	AC	41	2	0	6.7088828086853	C	0	1
156	101	AC	43	2	0	4.78900790214539	A	0	1
157	101	AC	46	2	1	3.04209804534912	C	1	1
158	101	AC	53	2	1	1.86950492858887	A	1	1
159	101	AC	58	2	1	2.01391100883484	C	1	1
160	101	AC	61	2	0	5.56365990638733	C	0	1
161	101	AC	63	2	0	5.91767311096191	C	0	1
162	101	AC	70	2	0	5.88182997703552	C	0	1
163	101	AC	73	2	0	5.40265393257141	C	0	1
164	101	AC	79	2	1	2.10991907119751	C	1	1
165	101	AC	81	2	0	5.08698892593384	C	0	1
166	101	AC	83	2	1	4.67092394828796	C	1	1
167	101	AC	89	2	1	2.73427700996399	C	1	1
168	101	AC	91	2	1	4.63783407211304	C	0	0
169	101	AC	99	2	0	6.30893015861511	C	0	1
170	101	AC	103	2	1	1.1157751083374	A	1	1
171	101	AC	107	2	1	1.05288696289062	C	1	1
172	101	AC	112	2	0	5.05651617050171	C	0	1
173	101	AC	118	2	1	2.67089700698853	C	1	1
174	101	AC	120	2	0	5.90167617797852	A	0	1
175	101	AC	122	2	0	5.5372200012207	C	0	1
176	101	AC	124	2	0	4.38607501983643	C	0	1
177	101	AC	127	2	1	5.47294306755066	C	0	0
178	101	AC	130	2	0	5.95505499839783	C	0	1
179	101	AC	133	2	1	2.28688192367554	C	1	1
180	101	AC	141	2	0	5.1461968421936	C	0	1
181	101	BC	2	2	0	7.10663795471191	C	0	1
182	101	BC	7	2	1	2.90428590774536	C	1	1
183	101	BC	12	2	0	4.44076895713806	B	0	1
184	101	BC	14	2	0	4.382159948349	B	1	0
185	101	BC	16	2	1	1.32827210426331	C	1	1
186	101	BC	18	2	1	1.71787214279175	C	1	1
187	101	BC	20	2	1	2.52389788627625	C	1	1
188	101	BC	31	2	1	3.66786599159241	C	1	1
189	101	BC	35	2	1	2.27610898017883	C	1	1
190	101	BC	38	2	0	5.31595015525818	B	0	1
191	101	BC	45	2	1	2.18867683410645	B	1	1
192	101	BC	47	2	1	5.36284804344177	C	1	1
193	101	BC	50	2	0	5.40537810325623	C	0	1
194	101	BC	54	2	0	5.96306586265564	C	0	1
195	101	BC	59	2	0	4.96086311340332	C	0	1
196	101	BC	64	2	0	5.20863080024719	C	0	1
197	101	BC	66	2	0	5.73934197425842	C	0	1
198	101	BC	72	2	0	5.34690499305725	C	0	1
199	101	BC	76	2	1	5.29933285713196	B	0	0
200	101	BC	80	2	1	1.66589999198914	C	1	1
201	101	BC	82	2	0	5.99763798713684	C	0	1
202	101	BC	85	2	0	4.74099802970886	B	1	0
203	101	BC	95	2	0	5.19787311553955	C	0	1
204	101	BC	97	2	1	2.2708899974823	C	1	1
205	101	BC	102	2	1	2.2883608341217	C	1	1
206	101	BC	104	2	0	4.96044182777405	C	0	1
207	101	BC	108	2	1	3.9457380771637	B	1	1
208	101	BC	110	2	0	5.97793412208557	C	0	1
209	101	BC	114	2	0	6.57567000389099	C	0	1
210	101	BC	121	2	1	0.0282158851623535	B	1	1
211	101	BC	126	2	0	5.21972107887268	C	0	1
212	101	BC	128	2	1	2.72258305549622	C	1	1
213	101	BC	132	2	1	3.32192301750183	C	1	1
214	101	BC	135	2	0	5.84283518791199	C	0	1
215	101	BC	140	2	1	1.32988119125366	C	1	1
216	101	BC	144	2	1	5.59786081314087	C	0	0
217	101	ABC	5	3	0	5.74267601966858	B	0	1
218	101	ABC	11	3	1	1.35064792633057	C	1	1
219	101	ABC	15	3	0	4.70390200614929	A	0	1
220	101	ABC	17	3	1	0.991552829742432	A	1	1
221	101	ABC	19	3	0	4.50317811965942	B	0	1
222	101	ABC	22	3	1	3.38160800933838	C	1	1
223	101	ABC	25	3	0	5.23525786399841	B	0	1
224	101	ABC	33	3	1	1.69762182235718	C	1	1
225	101	ABC	36	3	0	5.76363801956177	C	0	1
226	101	ABC	40	3	1	2.89195108413696	C	1	1
227	101	ABC	44	3	0	5.96684288978577	C	0	1
228	101	ABC	48	3	1	4.15764307975769	C	1	1
229	101	ABC	51	3	0	4.89896488189697	B	0	1
230	101	ABC	55	3	1	3.16852617263794	A	1	1
231	101	ABC	57	3	0	5.10970187187195	C	0	1
232	101	ABC	60	3	1	1.48930406570435	B	1	1
233	101	ABC	68	3	0	7.16516399383545	C	0	1
234	101	ABC	71	3	1	1.66062808036804	B	1	1
235	101	ABC	75	3	0	5.08129191398621	C	0	1
236	101	ABC	78	3	1	1.16305994987488	B	1	1
237	101	ABC	84	3	0	4.35693693161011	C	0	1
238	101	ABC	87	3	1	2.89242792129517	C	1	1
239	101	ABC	90	3	0	5.85429787635803	B	0	1
240	101	ABC	92	3	1	4.84260892868042	C	1	1
241	101	ABC	94	3	0	4.92361497879028	A	0	1
242	101	ABC	101	3	1	2.03626894950867	C	1	1
243	101	ABC	105	3	0	2.01622200012207	B	1	0
244	101	ABC	113	3	1	2.35085082054138	B	1	1
245	101	ABC	116	3	0	5.16392087936401	A	0	1
246	101	ABC	119	3	1	3.02159690856934	B	1	1
247	101	ABC	123	3	0	4.60258316993713	C	0	1
248	101	ABC	129	3	1	2.71468305587769	A	1	1
249	101	ABC	134	3	0	5.01581215858459	C	0	1
250	101	ABC	137	3	1	4.28259491920471	B	1	1
251	101	ABC	139	3	0	5.23043823242188	C	0	1
252	101	ABC	143	3	1	2.91154813766479	C	1	1
