# Supplementary material for: Performance similarities predict collective benefits in dyadic and triadic joint visual search
Source: PLoS One. 2018 Jan 12;13(1):e0191179. doi: 10.1371/journal.pone.0191179 (PMC5766227; doi:10.1371/journal.pone.0191179)
Supplement: S1 File — (ZIP) [file pone.0191179.s001.zip › 102.csv]

	Grp	Pair	Trial	Condition	correct	RT	press	response	correct_res
1	102	A	1	1	0	6.32587790489197	-	0	1
2	102	A	3	1	0	5.95097804069519	-	0	1
3	102	A	11	1	1	7.89578008651733	-	1	1
4	102	A	15	1	1	4.60674500465393	-	1	1
5	102	A	18	1	1	6.93078804016113	-	1	1
6	102	A	20	1	0	6.56878304481506	-	0	1
7	102	A	25	1	0	9.2088258266449	-	0	1
8	102	A	29	1	0	9.25695085525513	-	0	1
9	102	A	35	1	1	9.94479298591614	-	1	1
10	102	A	38	1	1	3.51088190078735	-	1	1
11	102	A	42	1	1	1.96890497207642	-	1	1
12	102	A	44	1	0	10.2869489192963	-	0	1
13	102	A	49	1	1	7.99794101715088	-	1	1
14	102	A	57	1	1	2.33394598960876	-	1	1
15	102	A	60	1	1	1.5036838054657	-	1	1
16	102	A	63	1	0	9.73784303665161	-	0	1
17	102	A	66	1	1	5.38374805450439	-	1	1
18	102	A	70	1	1	3.20174098014832	-	1	1
19	102	A	75	1	0	9.71680998802185	-	0	1
20	102	A	77	1	1	4.67576003074646	-	1	1
21	102	A	82	1	1	5.50778198242188	-	1	1
22	102	A	84	1	0	8.05796790122986	-	0	1
23	102	A	89	1	0	7.2090470790863	-	0	1
24	102	A	92	1	0	6.9537718296051	-	0	1
25	102	A	100	1	1	2.40569996833801	-	1	1
26	102	A	104	1	0	8.11292505264282	-	0	1
27	102	A	107	1	0	7.38303899765015	-	0	1
28	102	A	110	1	0	6.25977993011475	-	0	1
29	102	A	115	1	1	8.79495811462402	-	0	0
30	102	A	119	1	1	1.86271786689758	-	1	1
31	102	A	121	1	1	3.32874989509583	-	1	1
32	102	A	123	1	0	9.8479790687561	-	0	1
33	102	A	128	1	1	6.46260190010071	-	0	0
34	102	A	136	1	0	7.96391201019287	-	0	1
35	102	A	138	1	0	8.48484992980957	-	0	1
36	102	A	140	1	0	8.16098713874817	-	0	1
37	102	B	2	1	0	4.34378409385681	-	0	1
38	102	B	4	1	1	1.59897994995117	-	1	1
39	102	B	6	1	0	4.28895092010498	-	0	1
40	102	B	8	1	0	3.00285196304321	-	0	1
41	102	B	14	1	1	4.56994485855103	-	1	1
42	102	B	23	1	1	5.28293609619141	-	0	0
43	102	B	27	1	1	3.27890610694885	-	1	1
44	102	B	32	1	0	8.46101117134094	-	0	1
45	102	B	36	1	1	3.3409218788147	-	1	1
46	102	B	40	1	0	8.2789990901947	-	0	1
47	102	B	45	1	0	6.38899898529053	-	0	1
48	102	B	50	1	1	4.01377010345459	-	1	1
49	102	B	53	1	0	8.07786798477173	-	0	1
50	102	B	56	1	1	6.18169283866882	-	0	0
51	102	B	58	1	0	8.93778204917908	-	0	1
52	102	B	65	1	1	1.93692493438721	-	1	1
53	102	B	68	1	1	7.09374189376831	-	0	0
54	102	B	71	1	1	4.51470518112183	-	1	1
55	102	B	74	1	0	7.76384305953979	-	0	1
56	102	B	80	1	0	7.29079508781433	-	0	1
57	102	B	85	1	0	8.95790696144104	-	0	1
58	102	B	88	1	1	2.28371500968933	-	1	1
59	102	B	91	1	0	6.23172211647034	-	0	1
60	102	B	94	1	0	4.54595899581909	-	0	1
61	102	B	96	1	0	6.40074992179871	-	0	1
62	102	B	99	1	0	4.65674805641174	-	0	1
63	102	B	101	1	0	5.07872009277344	-	0	1
64	102	B	112	1	1	4.72288608551025	-	1	1
65	102	B	122	1	0	5.74367690086365	-	0	1
66	102	B	124	1	1	4.85071992874146	-	1	1
67	102	B	126	1	1	3.94570803642273	-	1	1
68	102	B	131	1	1	5.70286297798157	-	0	0
69	102	B	133	1	1	6.47873497009277	-	0	0
70	102	B	137	1	0	6.25373101234436	-	0	1
71	102	B	142	1	1	5.17485284805298	-	0	0
72	102	B	144	1	1	2.27370500564575	-	1	1
73	102	C	9	1	1	5.1138231754303	-	0	0
74	102	C	12	1	1	7.22085118293762	-	1	1
75	102	C	17	1	0	7.61274409294128	-	0	1
76	102	C	19	1	1	2.4609260559082	-	1	1
77	102	C	21	1	0	7.27291297912598	-	0	1
78	102	C	26	1	1	1.89890694618225	-	1	1
79	102	C	28	1	0	7.40791416168213	-	0	1
80	102	C	30	1	1	1.83189606666565	-	1	1
81	102	C	34	1	0	7.24204802513123	-	0	1
82	102	C	39	1	1	7.16462993621826	-	1	1
83	102	C	41	1	0	8.86988687515259	-	0	1
84	102	C	43	1	1	5.17790985107422	-	1	1
85	102	C	47	1	0	7.66689014434814	-	0	1
86	102	C	51	1	0	7.10855388641357	-	0	1
87	102	C	55	1	1	8.99487614631653	-	1	1
88	102	C	59	1	0	9.23291087150574	-	0	1
89	102	C	62	1	1	2.45269393920898	-	1	1
90	102	C	69	1	0	7.03791499137878	-	0	1
91	102	C	73	1	0	7.71589088439941	-	0	1
92	102	C	78	1	1	6.14469909667969	-	1	1
93	102	C	83	1	0	6.52187895774841	-	0	1
94	102	C	86	1	0	5.7958869934082	-	0	1
95	102	C	95	1	1	2.98481893539429	-	1	1
96	102	C	97	1	0	5.92565703392029	-	0	1
97	102	C	102	1	1	6.45693778991699	-	1	1
98	102	C	106	1	0	7.57267212867737	-	0	1
99	102	C	108	1	1	6.34762597084045	-	1	1
100	102	C	109	1	1	1.8876850605011	-	1	1
101	102	C	111	1	0	6.35676789283752	-	0	1
102	102	C	113	1	1	1.36490797996521	-	1	1
103	102	C	116	1	0	6.03576803207397	-	1	0
104	102	C	118	1	1	5.72166109085083	-	0	0
105	102	C	120	1	0	5.13665890693665	-	0	1
106	102	C	127	1	0	5.54067182540894	-	0	1
107	102	C	129	1	1	3.86880707740784	-	1	1
108	102	C	134	1	1	4.71868801116943	-	0	0
109	102	AB	9	2	1	3.7506639957428	A	1	1
110	102	AB	12	2	1	2.93462014198303	B	0	0
111	102	AB	17	2	0	4.71555495262146	B	0	1
112	102	AB	19	2	1	1.19982194900513	A	1	1
113	102	AB	21	2	0	5.71720790863037	B	0	1
114	102	AB	26	2	1	2.26968502998352	A	1	1
115	102	AB	28	2	0	5.30580711364746	B	1	0
116	102	AB	30	2	1	4.00685620307922	A	1	1
117	102	AB	34	2	0	6.46334719657898	B	0	1
118	102	AB	39	2	1	2.15993094444275	B	1	1
119	102	AB	41	2	0	6.37696385383606	B	0	1
120	102	AB	43	2	1	6.193932056427	B	0	0
121	102	AB	47	2	0	3.25670790672302	B	1	0
122	102	AB	51	2	0	8.41101503372192	B	0	1
123	102	AB	55	2	1	5.30147790908813	A	1	1
124	102	AB	59	2	0	9.0309739112854	B	0	1
125	102	AB	62	2	1	2.48699188232422	A	1	1
126	102	AB	69	2	0	7.18771982192993	B	0	1
127	102	AB	73	2	0	7.43067097663879	A	0	1
128	102	AB	78	2	1	2.48189187049866	B	1	1
129	102	AB	83	2	0	5.45997095108032	B	0	1
130	102	AB	86	2	0	5.350417137146	A	0	1
131	102	AB	95	2	1	4.28312802314758	A	1	1
132	102	AB	97	2	0	4.08282899856567	B	0	1
133	102	AB	102	2	1	2.80584812164307	B	1	1
134	102	AB	106	2	0	4.86104798316956	A	0	1
135	102	AB	108	2	1	2.77234792709351	A	1	1
136	102	AB	109	2	1	3.17166495323181	B	0	0
137	102	AB	111	2	0	5.56740188598633	A	0	1
138	102	AB	113	2	1	4.18663215637207	A	1	1
139	102	AB	116	2	0	4.92989921569824	B	0	1
140	102	AB	118	2	1	4.74283409118652	A	1	1
141	102	AB	120	2	0	4.48404812812805	B	0	1
142	102	AB	127	2	0	4.45508408546448	B	0	1
143	102	AB	129	2	1	1.38258981704712	A	1	1
144	102	AB	134	2	1	0.991831064224243	A	1	1
145	102	AC	2	2	0	5.30094599723816	A	0	1
146	102	AC	4	2	1	2.16809797286987	C	0	0
147	102	AC	6	2	0	4.14771604537964	A	0	1
148	102	AC	8	2	0	5.42719101905823	A	0	1
149	102	AC	14	2	1	1.6535120010376	C	1	1
150	102	AC	23	2	1	6.27314591407776	A	0	0
151	102	AC	27	2	1	3.29487895965576	C	1	1
152	102	AC	32	2	0	4.2107138633728	A	1	0
153	102	AC	36	2	1	1.23665308952332	A	1	1
154	102	AC	40	2	0	7.05981111526489	C	1	0
155	102	AC	45	2	0	8.12484192848206	A	0	1
156	102	AC	50	2	1	1.311772108078	A	1	1
157	102	AC	53	2	0	7.10389399528503	C	0	1
158	102	AC	56	2	1	2.54645419120789	C	1	1
159	102	AC	58	2	0	9.84787893295288	C	0	1
160	102	AC	65	2	1	3.37165212631226	C	1	1
161	102	AC	68	2	1	5.85331296920776	A	1	1
162	102	AC	71	2	1	2.03890991210938	C	1	1
163	102	AC	74	2	0	6.23230791091919	A	0	1
164	102	AC	80	2	0	7.71290493011475	C	0	1
165	102	AC	85	2	0	6.46491098403931	C	0	1
166	102	AC	88	2	1	2.63932919502258	A	1	1
167	102	AC	91	2	0	6.61714601516724	A	0	1
168	102	AC	94	2	0	4.92344403266907	A	0	1
169	102	AC	96	2	0	7.01766300201416	C	0	1
170	102	AC	99	2	0	6.22963809967041	A	0	1
171	102	AC	101	2	0	4.74680614471436	A	0	1
172	102	AC	112	2	1	2.45496082305908	A	1	1
173	102	AC	122	2	0	6.09257006645203	C	0	1
174	102	AC	124	2	1	3.38361716270447	C	1	1
175	102	AC	126	2	1	2.78901696205139	A	1	1
176	102	AC	131	2	1	2.3886251449585	C	1	1
177	102	AC	133	2	1	0.940974950790405	C	1	1
178	102	AC	137	2	0	5.91165208816528	C	0	1
179	102	AC	142	2	1	4.11170101165771	C	0	0
180	102	AC	144	2	1	1.33868193626404	C	1	1
181	102	BC	1	2	0	4.63684606552124	B	0	1
182	102	BC	3	2	0	5.38787317276001	B	0	1
183	102	BC	11	2	1	1.60320019721985	C	1	1
184	102	BC	15	2	1	2.31992506980896	C	1	1
185	102	BC	18	2	1	4.48765897750854	C	1	1
186	102	BC	20	2	0	6.01170802116394	B	0	1
187	102	BC	25	2	0	7.58752012252808	B	0	1
188	102	BC	29	2	0	7.03295683860779	C	0	1
189	102	BC	35	2	1	3.07893586158752	B	1	1
190	102	BC	38	2	1	1.6682288646698	B	1	1
191	102	BC	42	2	1	1.11188197135925	C	1	1
192	102	BC	44	2	0	4.3429069519043	C	1	0
193	102	BC	49	2	1	1.98285984992981	C	1	1
194	102	BC	57	2	1	7.89569187164307	C	1	1
195	102	BC	60	2	1	2.56965208053589	C	1	1
196	102	BC	63	2	0	3.82201290130615	B	0	1
197	102	BC	66	2	1	3.80493497848511	C	1	1
198	102	BC	70	2	1	6.5698938369751	C	1	1
199	102	BC	75	2	0	6.10490107536316	C	0	1
200	102	BC	77	2	1	4.92759990692139	C	1	1
201	102	BC	82	2	1	1.55528402328491	B	1	1
202	102	BC	84	2	0	5.81353402137756	B	0	1
203	102	BC	89	2	0	5.16898107528687	B	0	1
204	102	BC	92	2	0	4.71034097671509	B	0	1
205	102	BC	100	2	1	2.41297101974487	B	1	1
206	102	BC	104	2	0	4.92168807983398	B	0	1
207	102	BC	107	2	0	6.09391307830811	C	0	1
208	102	BC	110	2	0	6.70164084434509	B	0	1
209	102	BC	115	2	1	2.50062489509583	C	1	1
210	102	BC	119	2	1	1.96653819084167	B	1	1
211	102	BC	121	2	1	1.7026629447937	C	1	1
212	102	BC	123	2	0	4.35861492156982	B	0	1
213	102	BC	128	2	1	4.50188803672791	B	1	1
214	102	BC	136	2	0	4.09148001670837	B	0	1
215	102	BC	138	2	0	3.69303917884827	B	0	1
216	102	BC	140	2	0	4.65435695648193	C	0	1
217	102	ABC	5	3	0	4.25461602210999	A	0	1
218	102	ABC	7	3	1	3.61359000205994	A	1	1
219	102	ABC	10	3	0	4.03458213806152	B	0	1
220	102	ABC	13	3	1	6.65774321556091	A	0	0
221	102	ABC	16	3	0	5.81656503677368	B	0	1
222	102	ABC	22	3	1	1.37280106544495	A	1	1
223	102	ABC	24	3	0	5.73387384414673	C	0	1
224	102	ABC	31	3	1	3.83016681671143	B	1	1
225	102	ABC	33	3	0	6.15195202827454	A	1	0
226	102	ABC	37	3	1	2.74014496803284	A	1	1
227	102	ABC	46	3	0	7.16855096817017	A	0	1
228	102	ABC	48	3	1	4.67663097381592	B	1	1
229	102	ABC	52	3	0	7.41258692741394	A	0	1
230	102	ABC	54	3	1	4.96924304962158	A	1	1
231	102	ABC	61	3	0	5.05788683891296	C	1	0
232	102	ABC	64	3	1	1.12641882896423	A	1	1
233	102	ABC	67	3	0	4.04655694961548	B	0	1
234	102	ABC	72	3	1	4.54807281494141	B	1	1
235	102	ABC	76	3	0	5.5283830165863	B	0	1
236	102	ABC	79	3	1	2.12276697158813	A	1	1
237	102	ABC	81	3	0	6.60787391662598	B	0	1
238	102	ABC	87	3	1	1.97261619567871	A	1	1
239	102	ABC	90	3	0	5.97065997123718	C	0	1
240	102	ABC	93	3	1	1.95234894752502	B	1	1
241	102	ABC	98	3	0	5.70813298225403	A	0	1
242	102	ABC	103	3	1	2.0276050567627	C	1	1
243	102	ABC	105	3	0	4.45482397079468	B	0	1
244	102	ABC	114	3	1	1.27501893043518	B	1	1
245	102	ABC	117	3	0	4.76269102096558	B	0	1
246	102	ABC	125	3	1	1.38773894309998	A	1	1
247	102	ABC	130	3	0	3.48066902160645	B	0	1
248	102	ABC	132	3	1	4.51267409324646	A	1	1
249	102	ABC	135	3	0	5.26159310340881	C	0	1
250	102	ABC	139	3	1	1.62359404563904	C	1	1
251	102	ABC	141	3	0	3.76615309715271	B	0	1
252	102	ABC	143	3	1	2.34316396713257	A	1	1
