# Supplementary material for: Performance similarities predict collective benefits in dyadic and triadic joint visual search
Source: PLoS One. 2018 Jan 12;13(1):e0191179. doi: 10.1371/journal.pone.0191179 (PMC5766227; doi:10.1371/journal.pone.0191179)
Supplement: S1 File — (ZIP) [file pone.0191179.s001.zip › 103.csv]

	Grp	Pair	Trial	Condition	correct	RT	press	response	correct_res
1	103	A	5	1	1	1.61783909797668	-	1	1
2	103	A	9	1	0	5.84303188323975	-	0	1
3	103	A	16	1	0	4.54598903656006	-	0	1
4	103	A	18	1	0	6.77979111671448	-	0	1
5	103	A	21	1	0	7.27079510688782	-	0	1
6	103	A	23	1	1	3.21688795089722	-	1	1
7	103	A	25	1	1	6.01097702980042	-	1	1
8	103	A	28	1	0	5.03379487991333	-	0	1
9	103	A	30	1	0	4.54375004768372	-	0	1
10	103	A	37	1	1	6.28199505805969	-	0	0
11	103	A	43	1	1	5.03595995903015	-	0	0
12	103	A	46	1	0	6.16495800018311	-	0	1
13	103	A	54	1	0	6.00303983688354	-	0	1
14	103	A	63	1	0	6.46876096725464	-	0	1
15	103	A	65	1	0	7.23079609870911	-	0	1
16	103	A	67	1	1	1.86496591567993	-	1	1
17	103	A	70	1	1	5.40473604202271	-	1	1
18	103	A	72	1	0	8.63904786109924	-	0	1
19	103	A	78	1	1	6.43299603462219	-	1	1
20	103	A	82	1	1	6.07998299598694	-	1	1
21	103	A	85	1	1	2.89995718002319	-	1	1
22	103	A	87	1	0	7.40678000450134	-	0	1
23	103	A	90	1	1	6.96993589401245	-	0	0
24	103	A	92	1	0	7.36502599716187	-	0	1
25	103	A	97	1	1	4.90396904945374	-	1	1
26	103	A	100	1	1	6.72177004814148	-	0	0
27	103	A	103	1	1	6.48678493499756	-	1	1
28	103	A	111	1	0	7.86896300315857	-	0	1
29	103	A	113	1	0	8.64789319038391	-	0	1
30	103	A	115	1	1	7.70603799819946	-	0	0
31	103	A	121	1	0	8.85003519058228	-	0	1
32	103	A	126	1	1	5.53174996376038	-	1	1
33	103	A	130	1	0	8.38705801963806	-	0	1
34	103	A	135	1	0	7.34300017356873	-	0	1
35	103	A	139	1	1	1.75076103210449	-	1	1
36	103	A	142	1	1	1.09395289421082	-	1	1
37	103	B	2	1	1	7.46470808982849	-	1	1
38	103	B	10	1	0	7.8909900188446	-	0	1
39	103	B	12	1	0	10.9789259433746	-	0	1
40	103	B	15	1	1	9.29274296760559	-	0	0
41	103	B	17	1	0	7.68975186347961	-	0	1
42	103	B	22	1	1	10.5167360305786	-	0	0
43	103	B	31	1	0	7.05798411369324	-	0	1
44	103	B	33	1	1	1.73779392242432	-	1	1
45	103	B	35	1	0	7.80398917198181	-	0	1
46	103	B	39	1	1	7.68299603462219	-	1	1
47	103	B	41	1	0	11.2518877983093	-	0	1
48	103	B	45	1	0	7.16077089309692	-	0	1
49	103	B	48	1	0	6.18877696990967	-	0	1
50	103	B	51	1	0	9.64800000190735	-	0	1
51	103	B	56	1	1	5.50108599662781	-	1	1
52	103	B	62	1	1	3.01298499107361	-	1	1
53	103	B	69	1	0	6.71797800064087	-	0	1
54	103	B	71	1	0	7.3927628993988	-	0	1
55	103	B	77	1	0	7.47777199745178	-	0	1
56	103	B	80	1	1	7.71092104911804	-	1	1
57	103	B	84	1	1	9.15590000152588	-	0	0
58	103	B	86	1	1	10.8797948360443	-	0	0
59	103	B	88	1	0	13.6558148860931	-	0	1
60	103	B	95	1	1	6.34184098243713	-	1	1
61	103	B	99	1	0	8.35602998733521	-	0	1
62	103	B	105	1	1	5.10413098335266	-	1	1
63	103	B	107	1	0	7.38404297828674	-	0	1
64	103	B	110	1	1	2.96473383903503	-	1	1
65	103	B	117	1	1	2.6357159614563	-	1	1
66	103	B	119	1	1	9.40234899520874	-	0	0
67	103	B	123	1	1	5.13124299049377	-	1	1
68	103	B	125	1	0	11.8747761249542	-	0	1
69	103	B	129	1	1	1.04368591308594	-	1	1
70	103	B	131	1	1	7.79174613952637	-	0	0
71	103	B	133	1	0	11.7069189548492	-	0	1
72	103	B	137	1	0	8.40126419067383	-	0	1
73	103	C	1	1	0	10.0176491737366	-	0	1
74	103	C	4	1	1	4.63887190818787	-	1	1
75	103	C	6	1	0	10.9777300357819	-	0	1
76	103	C	8	1	1	3.61380481719971	-	1	1
77	103	C	13	1	1	2.96591711044312	-	1	1
78	103	C	19	1	1	4.06594204902649	-	1	1
79	103	C	24	1	1	1.50494503974915	-	1	1
80	103	C	27	1	0	8.64379405975342	-	0	1
81	103	C	36	1	0	9.08470106124878	-	0	1
82	103	C	38	1	0	9.2756929397583	-	0	1
83	103	C	49	1	1	4.23065495491028	-	1	1
84	103	C	53	1	1	8.02771592140198	-	0	0
85	103	C	55	1	0	10.7586879730225	-	0	1
86	103	C	58	1	1	6.93852400779724	-	1	1
87	103	C	60	1	0	8.30891394615173	-	0	1
88	103	C	64	1	0	9.63481020927429	-	0	1
89	103	C	66	1	0	8.39866495132446	-	0	1
90	103	C	68	1	1	8.73782420158386	-	1	1
91	103	C	73	1	0	7.89967203140259	-	0	1
92	103	C	75	1	1	3.79268717765808	-	1	1
93	103	C	79	1	0	7.41368913650513	-	0	1
94	103	C	81	1	1	5.53596115112305	-	1	1
95	103	C	83	1	1	7.10880208015442	-	1	1
96	103	C	89	1	0	9.13565802574158	-	0	1
97	103	C	94	1	1	6.59879088401794	-	1	1
98	103	C	101	1	0	8.50181889533997	-	0	1
99	103	C	104	1	0	10.0839419364929	-	0	1
100	103	C	112	1	0	12.846684217453	-	0	1
101	103	C	114	1	1	7.30279088020325	-	1	1
102	103	C	116	1	1	4.42779612541199	-	1	1
103	103	C	118	1	1	13.0386159420013	-	0	0
104	103	C	124	1	0	13.471645116806	-	0	1
105	103	C	128	1	0	9.32788610458374	-	0	1
106	103	C	132	1	0	10.026927947998	-	0	1
107	103	C	141	1	1	3.09378600120544	-	1	1
108	103	C	143	1	1	2.5967390537262	-	1	1
109	103	AB	1	2	0	7.82040786743164	A	0	1
110	103	AB	4	2	1	4.57060098648071	A	1	1
111	103	AB	6	2	0	6.57287406921387	A	0	1
112	103	AB	8	2	1	3.34196782112122	B	1	1
113	103	AB	13	2	1	2.61113715171814	A	1	1
114	103	AB	19	2	1	5.45938301086426	B	0	0
115	103	AB	24	2	1	1.69483995437622	A	1	1
116	103	AB	27	2	0	5.88192892074585	A	0	1
117	103	AB	36	2	0	5.50596189498901	A	0	1
118	103	AB	38	2	0	6.86353206634521	B	0	1
119	103	AB	49	2	1	4.78713583946228	A	0	0
120	103	AB	53	2	1	2.22491788864136	A	1	1
121	103	AB	55	2	0	6.08859086036682	A	0	1
122	103	AB	58	2	1	1.60768103599548	B	1	1
123	103	AB	60	2	0	6.70372915267944	A	0	1
124	103	AB	64	2	0	7.68023300170898	A	0	1
125	103	AB	66	2	0	7.39519596099854	A	0	1
126	103	AB	68	2	1	1.79992890357971	A	1	1
127	103	AB	73	2	0	5.50520706176758	B	0	1
128	103	AB	75	2	1	5.72256684303284	B	1	1
129	103	AB	79	2	0	8.02500200271606	A	0	1
130	103	AB	81	2	1	6.33336687088013	B	0	0
131	103	AB	83	2	1	5.79354286193848	B	1	1
132	103	AB	89	2	0	6.95184302330017	A	0	1
133	103	AB	94	2	1	1.71587109565735	B	1	1
134	103	AB	101	2	0	7.13945412635803	A	0	1
135	103	AB	104	2	0	6.98920392990112	B	0	1
136	103	AB	112	2	0	7.20693778991699	B	0	1
137	103	AB	114	2	1	4.39795088768005	A	1	1
138	103	AB	116	2	1	3.35293698310852	A	1	1
139	103	AB	118	2	1	5.57597017288208	B	1	1
140	103	AB	124	2	0	7.66723394393921	B	0	1
141	103	AB	128	2	0	7.50990915298462	A	0	1
142	103	AB	132	2	0	7.72490501403809	A	0	1
143	103	AB	141	2	1	2.27829194068909	B	1	1
144	103	AB	143	2	1	4.12493896484375	A	1	1
145	103	AC	2	2	1	4.22492599487305	A	1	1
146	103	AC	10	2	0	7.09209990501404	A	0	1
147	103	AC	12	2	0	7.07547879219055	A	0	1
148	103	AC	15	2	1	2.29889702796936	A	1	1
149	103	AC	17	2	0	6.75022101402283	A	0	1
150	103	AC	22	2	1	5.73087811470032	A	0	0
151	103	AC	31	2	0	6.02386713027954	A	0	1
152	103	AC	33	2	1	5.75396203994751	A	0	0
153	103	AC	35	2	0	7.19007897377014	C	0	1
154	103	AC	39	2	1	6.7459089756012	A	0	0
155	103	AC	41	2	0	4.63056588172913	A	0	1
156	103	AC	45	2	0	6.34888410568237	C	0	1
157	103	AC	48	2	0	6.71367311477661	C	0	1
158	103	AC	51	2	0	6.51661586761475	A	0	1
159	103	AC	56	2	1	5.45001602172852	C	1	1
160	103	AC	62	2	1	5.43658900260925	C	1	1
161	103	AC	69	2	0	6.97674584388733	A	0	1
162	103	AC	71	2	0	7.57595610618591	A	0	1
163	103	AC	77	2	0	7.40400195121765	A	0	1
164	103	AC	80	2	1	6.9948399066925	A	0	0
165	103	AC	84	2	1	2.43888401985168	C	1	1
166	103	AC	86	2	1	1.3971791267395	A	1	1
167	103	AC	88	2	0	6.82147598266602	A	0	1
168	103	AC	95	2	1	1.74237990379333	C	1	1
169	103	AC	99	2	0	6.4290030002594	A	0	1
170	103	AC	105	2	1	4.33201885223389	A	1	1
171	103	AC	107	2	0	9.06570291519165	A	0	1
172	103	AC	110	2	1	8.70612502098083	C	1	1
173	103	AC	117	2	1	3.11692786216736	A	1	1
174	103	AC	119	2	1	1.46492910385132	A	1	1
175	103	AC	123	2	1	4.94592618942261	A	1	1
176	103	AC	125	2	0	6.79275178909302	A	0	1
177	103	AC	129	2	1	2.3675639629364	A	1	1
178	103	AC	131	2	1	6.57506608963013	C	1	1
179	103	AC	133	2	0	7.14895510673523	A	0	1
180	103	AC	137	2	0	6.98126411437988	A	0	1
181	103	BC	5	2	1	3.54890012741089	C	1	1
182	103	BC	9	2	0	11.3385219573975	C	0	1
183	103	BC	16	2	0	7.08497095108032	C	0	1
184	103	BC	18	2	0	7.59389185905457	C	0	1
185	103	BC	21	2	0	7.36913394927979	B	0	1
186	103	BC	23	2	1	5.29675197601318	C	1	1
187	103	BC	25	2	1	1.10355710983276	C	1	1
188	103	BC	28	2	0	7.96717810630798	C	0	1
189	103	BC	30	2	0	7.93193507194519	C	0	1
190	103	BC	37	2	1	4.27757406234741	C	1	1
191	103	BC	43	2	1	1.39681601524353	B	1	1
192	103	BC	46	2	0	7.26359295845032	C	0	1
193	103	BC	54	2	0	6.50695085525513	B	0	1
194	103	BC	63	2	0	8.7218770980835	C	0	1
195	103	BC	65	2	0	6.04498100280762	B	1	0
196	103	BC	67	2	1	6.28664398193359	C	1	1
197	103	BC	70	2	1	3.2869918346405	C	1	1
198	103	BC	72	2	0	5.74070501327515	B	0	1
199	103	BC	78	2	1	4.10041499137878	B	1	1
200	103	BC	82	2	1	4.49365401268005	B	1	1
201	103	BC	85	2	1	6.00363707542419	C	1	1
202	103	BC	87	2	0	10.1761808395386	C	0	1
203	103	BC	90	2	1	8.24588584899902	C	0	0
204	103	BC	92	2	0	5.07578611373901	C	1	0
205	103	BC	97	2	1	8.91780686378479	C	0	0
206	103	BC	100	2	1	2.91185212135315	C	1	1
207	103	BC	103	2	1	3.33284783363342	C	1	1
208	103	BC	111	2	0	6.99779200553894	B	0	1
209	103	BC	113	2	0	7.63311314582825	B	0	1
210	103	BC	115	2	1	1.31684899330139	C	1	1
211	103	BC	121	2	0	9.00571608543396	B	0	1
212	103	BC	126	2	1	0.988228797912598	B	1	1
213	103	BC	130	2	0	7.84058117866516	C	0	1
214	103	BC	135	2	0	7.70578789710999	C	0	1
215	103	BC	139	2	1	2.52479195594788	C	1	1
216	103	BC	142	2	1	5.33780884742737	C	1	1
217	103	ABC	3	3	0	5.93369698524475	A	0	1
218	103	ABC	7	3	1	1.34157013893127	A	1	1
219	103	ABC	11	3	0	5.29061889648438	A	0	1
220	103	ABC	14	3	1	2.60765814781189	A	1	1
221	103	ABC	20	3	0	7.31371903419495	A	0	1
222	103	ABC	26	3	1	2.89564800262451	A	1	1
223	103	ABC	29	3	0	5.59364795684814	A	0	1
224	103	ABC	32	3	1	2.29293298721313	A	1	1
225	103	ABC	34	3	0	6.70518398284912	A	0	1
226	103	ABC	40	3	1	2.77398300170898	B	1	1
227	103	ABC	42	3	0	5.9004921913147	A	0	1
228	103	ABC	44	3	1	4.61150097846985	A	1	1
229	103	ABC	47	3	0	6.60614013671875	C	0	1
230	103	ABC	50	3	1	2.27179002761841	A	1	1
231	103	ABC	52	3	0	6.01600694656372	A	0	1
232	103	ABC	57	3	1	1.89143896102905	A	1	1
233	103	ABC	59	3	0	6.54071307182312	A	0	1
234	103	ABC	61	3	1	6.39069104194641	A	0	0
235	103	ABC	74	3	0	5.8858208656311	B	0	1
236	103	ABC	76	3	1	6.64160299301147	C	0	0
237	103	ABC	91	3	0	6.36167192459106	A	0	1
238	103	ABC	93	3	1	5.65151596069336	C	1	1
239	103	ABC	96	3	0	6.36590814590454	A	0	1
240	103	ABC	98	3	1	3.9403510093689	B	1	1
241	103	ABC	102	3	0	7.15577793121338	B	0	1
242	103	ABC	106	3	1	4.69434499740601	C	1	1
243	103	ABC	108	3	0	7.20358490943909	A	0	1
244	103	ABC	109	3	1	6.02797293663025	C	1	1
245	103	ABC	120	3	0	7.05095815658569	A	0	1
246	103	ABC	122	3	1	1.58802509307861	C	1	1
247	103	ABC	127	3	0	8.64205598831177	A	0	1
248	103	ABC	134	3	1	2.15025782585144	A	1	1
249	103	ABC	136	3	0	6.87722992897034	C	0	1
250	103	ABC	138	3	1	1.56929183006287	B	1	1
251	103	ABC	140	3	0	6.70661306381226	C	0	1
252	103	ABC	144	3	1	3.10965704917908	A	1	1
