# Supplementary material for: Performance similarities predict collective benefits in dyadic and triadic joint visual search
Source: PLoS One. 2018 Jan 12;13(1):e0191179. doi: 10.1371/journal.pone.0191179 (PMC5766227; doi:10.1371/journal.pone.0191179)
Supplement: S1 File — (ZIP) [file pone.0191179.s001.zip › 104.csv]

	Grp	Pair	Trial	Condition	correct	RT	press	response	correct_res
1	104	A	1	1	0	7.32579398155212	-	0	1
2	104	A	4	1	1	5.4927670955658	-	0	0
3	104	A	7	1	1	5.27278614044189	-	0	0
4	104	A	10	1	1	3.53890895843506	-	1	1
5	104	A	15	1	1	3.77390289306641	-	1	1
6	104	A	17	1	0	9.10484910011292	-	0	1
7	104	A	20	1	1	3.95971703529358	-	1	1
8	104	A	25	1	0	7.60893797874451	-	0	1
9	104	A	35	1	1	5.40072894096375	-	0	0
10	104	A	37	1	0	7.84878897666931	-	0	1
11	104	A	44	1	0	7.4438009262085	-	0	1
12	104	A	46	1	1	6.86779999732971	-	1	1
13	104	A	49	1	0	8.35680484771729	-	0	1
14	104	A	56	1	1	7.59005498886108	-	0	0
15	104	A	58	1	1	4.20474791526794	-	1	1
16	104	A	61	1	1	7.65389513969421	-	0	0
17	104	A	65	1	0	7.57482004165649	-	0	1
18	104	A	68	1	0	9.86195516586304	-	0	1
19	104	A	78	1	0	8.59782981872559	-	0	1
20	104	A	82	1	1	6.80197787284851	-	0	0
21	104	A	84	1	1	8.11780405044556	-	0	0
22	104	A	87	1	1	6.32787394523621	-	1	1
23	104	A	93	1	0	7.95496702194214	-	0	1
24	104	A	97	1	0	8.09797692298889	-	0	1
25	104	A	101	1	0	14.5428800582886	-	0	1
26	104	A	103	1	0	7.03700494766235	-	0	1
27	104	A	105	1	1	9.10205388069153	-	1	1
28	104	A	116	1	0	10.8759739398956	-	0	1
29	104	A	122	1	0	9.05396509170532	-	0	1
30	104	A	126	1	1	5.57379388809204	-	1	1
31	104	A	128	1	1	10.6078341007233	-	0	0
32	104	A	130	1	1	6.60505509376526	-	1	1
33	104	A	132	1	0	10.0909469127655	-	0	1
34	104	A	137	1	0	8.30387020111084	-	0	1
35	104	A	139	1	1	4.13585686683655	-	1	1
36	104	A	141	1	0	10.879047870636	-	0	1
37	104	B	3	1	0	6.30873107910156	-	0	1
38	104	B	6	1	1	2.55095195770264	-	1	1
39	104	B	8	1	0	6.71798300743103	-	0	1
40	104	B	12	1	1	2.05377006530762	-	1	1
41	104	B	14	1	1	5.88384699821472	-	0	0
42	104	B	16	1	1	3.12569904327393	-	1	1
43	104	B	19	1	1	3.14770793914795	-	1	1
44	104	B	22	1	0	6.74174809455872	-	0	1
45	104	B	29	1	1	6.82587099075317	-	0	0
46	104	B	39	1	1	1.71084403991699	-	1	1
47	104	B	41	1	0	7.01688599586487	-	0	1
48	104	B	54	1	0	6.88470101356506	-	0	1
49	104	B	57	1	0	6.78672099113464	-	0	1
50	104	B	59	1	1	6.10190391540527	-	0	0
51	104	B	63	1	1	2.34170007705688	-	1	1
52	104	B	66	1	0	8.1887321472168	-	0	1
53	104	B	70	1	1	2.12300801277161	-	1	1
54	104	B	72	1	1	4.76788806915283	-	1	1
55	104	B	75	1	0	7.0217170715332	-	0	1
56	104	B	79	1	0	7.61695504188538	-	0	1
57	104	B	83	1	0	8.05700087547302	-	0	1
58	104	B	85	1	0	6.49396920204163	-	0	1
59	104	B	89	1	0	6.70268797874451	-	0	1
60	104	B	91	1	1	6.41173005104065	-	0	0
61	104	B	95	1	0	6.55175709724426	-	0	1
62	104	B	98	1	0	6.94668889045715	-	0	1
63	104	B	102	1	1	7.17688608169556	-	0	0
64	104	B	109	1	1	6.20397591590881	-	1	1
65	104	B	113	1	0	7.01596593856812	-	0	1
66	104	B	115	1	1	7.68372917175293	-	0	0
67	104	B	118	1	1	6.49697399139404	-	1	1
68	104	B	121	1	1	5.34896898269653	-	1	1
69	104	B	124	1	1	7.37566113471985	-	1	1
70	104	B	129	1	0	7.60796403884888	-	0	1
71	104	B	135	1	0	8.73189401626587	-	0	1
72	104	B	142	1	0	7.99900197982788	-	0	1
73	104	C	2	1	1	6.26562595367432	-	0	0
74	104	C	11	1	0	6.24680280685425	-	0	1
75	104	C	24	1	0	7.24770593643188	-	0	1
76	104	C	26	1	0	6.49271512031555	-	0	1
77	104	C	28	1	1	5.83866500854492	-	1	1
78	104	C	30	1	0	5.58966279029846	-	0	1
79	104	C	32	1	1	2.90089106559753	-	1	1
80	104	C	34	1	1	3.95787692070007	-	1	1
81	104	C	36	1	0	8.96568894386292	-	0	1
82	104	C	42	1	1	7.16168093681335	-	0	0
83	104	C	45	1	0	7.76089215278625	-	0	1
84	104	C	47	1	1	5.02978801727295	-	1	1
85	104	C	50	1	0	7.52895712852478	-	0	1
86	104	C	52	1	0	7.21967697143555	-	0	1
87	104	C	62	1	1	5.20192790031433	-	1	1
88	104	C	64	1	0	6.34596395492554	-	0	1
89	104	C	69	1	1	8.89780783653259	-	0	0
90	104	C	71	1	1	7.28291296958923	-	1	1
91	104	C	73	1	1	6.32970809936523	-	0	0
92	104	C	77	1	0	18.4448809623718	-	0	1
93	104	C	81	1	1	6.44765591621399	-	1	1
94	104	C	86	1	1	4.67495799064636	-	1	1
95	104	C	88	1	1	4.2752161026001	-	1	1
96	104	C	92	1	0	6.32285594940186	-	0	1
97	104	C	94	1	1	0.768720149993896	-	1	1
98	104	C	99	1	1	3.20462203025818	-	1	1
99	104	C	107	1	0	7.74867010116577	-	0	1
100	104	C	111	1	1	2.11866497993469	-	1	1
101	104	C	117	1	0	6.46876811981201	-	0	1
102	104	C	120	1	0	8.16990399360657	-	0	1
103	104	C	125	1	0	6.39775800704956	-	0	1
104	104	C	127	1	1	5.96466493606567	-	1	1
105	104	C	134	1	0	10.8178470134735	-	0	1
106	104	C	136	1	0	6.77466893196106	-	0	1
107	104	C	140	1	1	2.56792497634888	-	1	1
108	104	C	143	1	0	5.23264193534851	-	0	1
109	104	AB	2	2	1	4.7059211730957	B	1	1
110	104	AB	11	2	0	9.19333481788635	A	0	1
111	104	AB	24	2	0	7.14505696296692	B	0	1
112	104	AB	26	2	0	5.57686400413513	B	0	1
113	104	AB	28	2	1	2.61383390426636	B	1	1
114	104	AB	30	2	0	9.32328200340271	A	0	1
115	104	AB	32	2	1	2.9018120765686	B	1	1
116	104	AB	34	2	1	1.44226598739624	B	1	1
117	104	AB	36	2	0	7.34043502807617	B	0	1
118	104	AB	42	2	1	3.81712889671326	B	1	1
119	104	AB	45	2	0	7.3977370262146	B	0	1
120	104	AB	47	2	1	8.21426606178284	B	0	0
121	104	AB	50	2	0	8.52562189102173	B	0	1
122	104	AB	52	2	0	9.4830470085144	B	0	1
123	104	AB	62	2	1	3.8891761302948	B	1	1
124	104	AB	64	2	0	7.60571098327637	B	0	1
125	104	AB	69	2	1	4.06995415687561	B	1	1
126	104	AB	71	2	1	3.12584090232849	B	1	1
127	104	AB	73	2	1	2.2135112285614	A	1	1
128	104	AB	77	2	0	6.84383296966553	B	0	1
129	104	AB	81	2	1	4.83197093009949	A	1	1
130	104	AB	86	2	1	1.76566910743713	B	1	1
131	104	AB	88	2	1	4.99752998352051	B	1	1
132	104	AB	92	2	0	8.44335913658142	B	0	1
133	104	AB	94	2	1	3.24003100395203	A	1	1
134	104	AB	99	2	1	1.89689993858337	A	1	1
135	104	AB	107	2	0	7.66589212417603	B	0	1
136	104	AB	111	2	1	4.69262099266052	A	1	1
137	104	AB	117	2	0	8.33398008346558	B	0	1
138	104	AB	120	2	0	8.64879202842712	A	0	1
139	104	AB	125	2	0	7.78394103050232	B	0	1
140	104	AB	127	2	1	3.58741092681885	B	1	1
141	104	AB	134	2	0	7.73898196220398	B	0	1
142	104	AB	136	2	0	8.23692107200623	B	0	1
143	104	AB	140	2	1	4.79860901832581	B	1	1
144	104	AB	143	2	0	7.96990489959717	B	0	1
145	104	AC	3	2	0	5.90288615226746	A	0	1
146	104	AC	6	2	1	2.4578058719635	C	1	1
147	104	AC	8	2	0	9.51174283027649	A	0	1
148	104	AC	12	2	1	3.20268106460571	A	1	1
149	104	AC	14	2	1	5.31077718734741	A	1	1
150	104	AC	16	2	1	2.17657899856567	C	1	1
151	104	AC	19	2	1	2.16293096542358	C	1	1
152	104	AC	22	2	0	7.97482013702393	C	0	1
153	104	AC	29	2	1	5.47396612167358	A	1	1
154	104	AC	39	2	1	1.4175431728363	C	1	1
155	104	AC	41	2	0	7.5265679359436	C	0	1
156	104	AC	54	2	0	8.87071919441223	C	0	1
157	104	AC	57	2	0	9.00284695625305	C	0	1
158	104	AC	59	2	1	4.63666892051697	C	1	1
159	104	AC	63	2	1	5.89592695236206	C	1	1
160	104	AC	66	2	0	8.0208899974823	A	0	1
161	104	AC	70	2	1	1.17292404174805	C	1	1
162	104	AC	72	2	1	2.90993404388428	C	1	1
163	104	AC	75	2	0	7.25706601142883	A	0	1
164	104	AC	79	2	0	6.96766710281372	A	0	1
165	104	AC	83	2	0	9.85885620117188	A	0	1
166	104	AC	85	2	0	11.0989270210266	A	0	1
167	104	AC	89	2	0	8.18475985527039	C	0	1
168	104	AC	91	2	1	6.24828791618347	A	1	1
169	104	AC	95	2	0	9.62485098838806	C	0	1
170	104	AC	98	2	0	9.20300602912903	A	0	1
171	104	AC	102	2	1	6.11664295196533	C	1	1
172	104	AC	109	2	1	6.41562700271606	C	1	1
173	104	AC	113	2	0	11.0241060256958	A	0	1
174	104	AC	115	2	1	3.94153904914856	A	1	1
175	104	AC	118	2	1	7.88796305656433	A	0	0
176	104	AC	121	2	1	7.29761600494385	C	1	1
177	104	AC	124	2	1	1.02871012687683	A	1	1
178	104	AC	129	2	0	9.44022798538208	C	0	1
179	104	AC	135	2	0	9.32545590400696	C	0	1
180	104	AC	142	2	0	7.52573990821838	C	0	1
181	104	BC	1	2	0	2.13790607452393	C	1	0
182	104	BC	4	2	1	3.54143905639648	B	1	1
183	104	BC	7	2	1	1.5717031955719	B	1	1
184	104	BC	10	2	1	6.03291797637939	B	0	0
185	104	BC	15	2	1	3.3934018611908	B	1	1
186	104	BC	17	2	0	7.43685293197632	C	0	1
187	104	BC	20	2	1	2.49075388908386	C	1	1
188	104	BC	25	2	0	7.2097020149231	C	0	1
189	104	BC	35	2	1	3.18094778060913	B	1	1
190	104	BC	37	2	0	7.05693006515503	C	0	1
191	104	BC	44	2	0	7.44893503189087	B	0	1
192	104	BC	46	2	1	6.88657712936401	B	1	1
193	104	BC	49	2	0	9.57466101646423	C	0	1
194	104	BC	56	2	1	5.34689402580261	C	1	1
195	104	BC	58	2	1	1.45288109779358	C	1	1
196	104	BC	61	2	1	3.36911416053772	B	1	1
197	104	BC	65	2	0	7.6238648891449	C	0	1
198	104	BC	68	2	0	6.81412410736084	C	0	1
199	104	BC	78	2	0	7.43447589874268	B	0	1
200	104	BC	82	2	1	5.19369101524353	B	0	0
201	104	BC	84	2	1	2.7739098072052	B	1	1
202	104	BC	87	2	1	1.31491589546204	B	1	1
203	104	BC	93	2	0	6.62393999099731	B	0	1
204	104	BC	97	2	0	8.44194984436035	B	0	1
205	104	BC	101	2	0	8.51232719421387	C	0	1
206	104	BC	103	2	0	7.3449649810791	B	0	1
207	104	BC	105	2	1	1.36065101623535	B	1	1
208	104	BC	116	2	0	8.50390601158142	B	0	1
209	104	BC	122	2	0	9.21992301940918	B	0	1
210	104	BC	126	2	1	7.72689318656921	B	0	0
211	104	BC	128	2	1	1.80210494995117	C	1	1
212	104	BC	130	2	1	5.10089993476868	B	1	1
213	104	BC	132	2	0	7.79390788078308	C	0	1
214	104	BC	137	2	0	8.9929370880127	B	0	1
215	104	BC	139	2	1	0.85003399848938	C	1	1
216	104	BC	141	2	0	9.27486300468445	B	0	1
217	104	ABC	5	3	0	7.8765389919281	B	0	1
218	104	ABC	9	3	1	2.77563500404358	B	1	1
219	104	ABC	13	3	0	6.25659894943237	C	0	1
220	104	ABC	18	3	1	4.17595291137695	B	1	1
221	104	ABC	21	3	0	7.77197504043579	C	0	1
222	104	ABC	23	3	1	2.17684984207153	B	1	1
223	104	ABC	27	3	0	6.91267490386963	B	0	1
224	104	ABC	31	3	1	1.62224984169006	B	1	1
225	104	ABC	33	3	0	6.40151476860046	C	0	1
226	104	ABC	38	3	1	1.78462696075439	A	1	1
227	104	ABC	40	3	0	7.22513198852539	B	0	1
228	104	ABC	43	3	1	1.42359614372253	C	1	1
229	104	ABC	48	3	0	9.7759211063385	A	0	1
230	104	ABC	51	3	1	1.4950258731842	A	1	1
231	104	ABC	53	3	0	8.12273406982422	A	0	1
232	104	ABC	55	3	1	1.56004619598389	A	1	1
233	104	ABC	60	3	0	6.97477698326111	C	0	1
234	104	ABC	67	3	1	3.12038612365723	B	1	1
235	104	ABC	74	3	0	7.59691190719604	B	0	1
236	104	ABC	76	3	1	1.04941511154175	C	1	1
237	104	ABC	80	3	0	7.05666208267212	A	0	1
238	104	ABC	90	3	1	1.18051791191101	B	1	1
239	104	ABC	96	3	0	7.67467093467712	B	0	1
240	104	ABC	100	3	1	3.73569202423096	A	1	1
241	104	ABC	104	3	0	8.5906879901886	B	0	1
242	104	ABC	106	3	1	4.40353012084961	C	1	1
243	104	ABC	108	3	0	6.18656301498413	C	0	1
244	104	ABC	110	3	1	5.9882390499115	C	1	1
245	104	ABC	112	3	0	6.35968804359436	B	0	1
246	104	ABC	114	3	1	1.37862491607666	B	1	1
247	104	ABC	119	3	0	8.15872716903687	B	0	1
248	104	ABC	123	3	1	2.02232003211975	C	1	1
249	104	ABC	131	3	0	8.40265607833862	B	0	1
250	104	ABC	133	3	1	3.19747996330261	A	1	1
251	104	ABC	138	3	0	8.16856503486633	B	0	1
252	104	ABC	144	3	1	4.60120797157288	C	1	1
