# Supplementary material for: Performance similarities predict collective benefits in dyadic and triadic joint visual search
Source: PLoS One. 2018 Jan 12;13(1):e0191179. doi: 10.1371/journal.pone.0191179 (PMC5766227; doi:10.1371/journal.pone.0191179)
Supplement: S1 File — (ZIP) [file pone.0191179.s001.zip › 105.csv]

	Grp	Pair	Trial	Condition	correct	RT	press	response	correct_res
1	105	A	2	1	0	8.84141492843628	-	0	1
2	105	A	7	1	1	6.06500005722046	-	1	1
3	105	A	15	1	0	8.62607097625732	-	0	1
4	105	A	17	1	1	7.374018907547	-	1	1
5	105	A	20	1	1	7.65284204483032	-	1	1
6	105	A	22	1	0	8.93882703781128	-	0	1
7	105	A	24	1	0	7.44291305541992	-	0	1
8	105	A	29	1	1	1.93242192268372	-	1	1
9	105	A	31	1	1	6.11687397956848	-	0	0
10	105	A	39	1	0	6.60578489303589	-	0	1
11	105	A	42	1	0	8.49803900718689	-	0	1
12	105	A	46	1	0	6.58500289916992	-	0	1
13	105	A	49	1	1	5.70345306396484	-	1	1
14	105	A	51	1	0	6.68252301216125	-	0	1
15	105	A	59	1	0	5.70299983024597	-	0	1
16	105	A	62	1	0	5.66601800918579	-	0	1
17	105	A	65	1	0	5.04872107505798	-	0	1
18	105	A	70	1	1	6.07600998878479	-	0	0
19	105	A	74	1	0	4.98973608016968	-	0	1
20	105	A	76	1	0	4.62876796722412	-	0	1
21	105	A	78	1	1	3.07603693008423	-	1	1
22	105	A	85	1	1	3.85171914100647	-	1	1
23	105	A	87	1	1	4.13128900527954	-	1	1
24	105	A	92	1	0	4.52294993400574	-	0	1
25	105	A	94	1	1	1.70393800735474	-	1	1
26	105	A	100	1	0	5.64293003082275	-	0	1
27	105	A	108	1	1	2.00567102432251	-	1	1
28	105	A	114	1	0	4.96003794670105	-	0	1
29	105	A	116	1	1	3.76296782493591	-	1	1
30	105	A	118	1	1	1.78893995285034	-	1	1
31	105	A	122	1	1	3.50493597984314	-	1	1
32	105	A	127	1	0	4.6218740940094	-	0	1
33	105	A	130	1	0	5.58175086975098	-	0	1
34	105	A	134	1	1	5.9629819393158	-	0	0
35	105	A	139	1	1	4.23088788986206	-	0	0
36	105	A	143	1	1	1.34344887733459	-	1	1
37	105	B	5	1	0	7.21372413635254	-	0	1
38	105	B	9	1	0	7.17379307746887	-	0	1
39	105	B	14	1	0	8.13375997543335	-	0	1
40	105	B	21	1	0	6.20436406135559	-	0	1
41	105	B	25	1	1	5.91995716094971	-	1	1
42	105	B	28	1	1	6.7668662071228	-	0	0
43	105	B	30	1	1	3.80996179580688	-	1	1
44	105	B	32	1	0	6.96641087532043	-	1	0
45	105	B	34	1	0	6.913978099823	-	0	1
46	105	B	38	1	1	3.98667907714844	-	1	1
47	105	B	41	1	0	5.62362098693848	-	0	1
48	105	B	44	1	1	2.33890891075134	-	1	1
49	105	B	47	1	0	5.06666994094849	-	0	1
50	105	B	54	1	0	6.14499807357788	-	0	1
51	105	B	56	1	0	4.70899510383606	-	0	1
52	105	B	63	1	0	4.65221881866455	-	0	1
53	105	B	67	1	0	4.85896682739258	-	0	1
54	105	B	69	1	1	4.57787013053894	-	1	1
55	105	B	73	1	1	4.60401010513306	-	1	1
56	105	B	77	1	1	4.33184099197388	-	1	1
57	105	B	81	1	1	6.55974006652832	-	0	0
58	105	B	83	1	0	8.85588693618774	-	0	1
59	105	B	89	1	1	3.12166094779968	-	1	1
60	105	B	98	1	0	4.60944986343384	-	0	1
61	105	B	101	1	1	3.89021801948547	-	1	1
62	105	B	103	1	1	1.68383288383484	-	1	1
63	105	B	106	1	0	4.20385193824768	-	0	1
64	105	B	109	1	0	5.03692698478699	-	0	1
65	105	B	113	1	1	2.13171911239624	-	1	1
66	105	B	121	1	1	1.66192317008972	-	1	1
67	105	B	123	1	0	5.01972413063049	-	0	1
68	105	B	125	1	1	0.891788959503174	-	1	1
69	105	B	129	1	1	5.10536789894104	-	0	0
70	105	B	131	1	1	3.76383805274963	-	1	1
71	105	B	136	1	0	6.91498899459839	-	0	1
72	105	B	140	1	1	1.22127890586853	-	1	1
73	105	C	1	1	1	5.61369800567627	-	1	1
74	105	C	4	1	1	3.56174302101135	-	1	1
75	105	C	10	1	0	7.57767415046692	-	0	1
76	105	C	12	1	0	8.59684085845947	-	0	1
77	105	C	16	1	1	2.53394103050232	-	1	1
78	105	C	18	1	0	5.82682490348816	-	0	1
79	105	C	23	1	1	2.95151996612549	-	1	1
80	105	C	27	1	1	2.04091000556946	-	1	1
81	105	C	35	1	1	5.07766199111938	-	0	0
82	105	C	40	1	1	3.86166405677795	-	1	1
83	105	C	48	1	0	7.47867012023926	-	0	1
84	105	C	50	1	0	10.7299120426178	-	0	1
85	105	C	53	1	1	6.23168420791626	-	0	0
86	105	C	57	1	1	7.76789879798889	-	0	0
87	105	C	60	1	1	3.64995002746582	-	1	1
88	105	C	64	1	1	2.42289090156555	-	1	1
89	105	C	66	1	0	6.25869202613831	-	0	1
90	105	C	72	1	0	7.46068096160889	-	0	1
91	105	C	79	1	1	3.69396591186523	-	1	1
92	105	C	86	1	0	9.83293604850769	-	0	1
93	105	C	88	1	0	4.72586107254028	-	0	1
94	105	C	91	1	0	5.64582705497742	-	0	1
95	105	C	95	1	0	5.91881012916565	-	0	1
96	105	C	97	1	0	5.88482093811035	-	0	1
97	105	C	99	1	1	2.25584506988525	-	1	1
98	105	C	104	1	0	4.5208420753479	-	0	1
99	105	C	107	1	0	6.50793600082397	-	0	1
100	105	C	111	1	1	5.67568516731262	-	0	0
101	105	C	115	1	1	1.69586205482483	-	1	1
102	105	C	119	1	1	5.02394104003906	-	0	0
103	105	C	126	1	0	7.13983798027039	-	0	1
104	105	C	128	1	0	5.17579293251038	-	0	1
105	105	C	132	1	1	3.8465747833252	-	1	1
106	105	C	138	1	0	4.25466394424438	-	0	1
107	105	C	142	1	1	4.61965084075928	-	1	1
108	105	C	144	1	0	4.25890803337097	-	0	1
109	105	AB	1	2	1	1.88058710098267	B	1	1
110	105	AB	4	2	1	7.32534408569336	A	0	0
111	105	AB	10	2	0	5.69525098800659	B	0	1
112	105	AB	12	2	0	5.48998594284058	B	0	1
113	105	AB	16	2	1	6.22879600524902	B	0	0
114	105	AB	18	2	0	5.75890612602234	B	0	1
115	105	AB	23	2	1	3.89347696304321	B	1	1
116	105	AB	27	2	1	1.21572279930115	B	1	1
117	105	AB	35	2	1	1.72291302680969	B	1	1
118	105	AB	40	2	1	2.00890302658081	A	1	1
119	105	AB	48	2	0	4.83586597442627	B	0	1
120	105	AB	50	2	0	5.57549810409546	B	0	1
121	105	AB	53	2	1	5.2892849445343	B	1	1
122	105	AB	57	2	1	1.11924195289612	B	1	1
123	105	AB	60	2	1	3.68904304504395	B	1	1
124	105	AB	64	2	1	3.31182599067688	A	1	1
125	105	AB	66	2	0	5.5548300743103	B	0	1
126	105	AB	72	2	0	4.25526118278503	B	0	1
127	105	AB	79	2	1	5.4141218662262	B	0	0
128	105	AB	86	2	0	5.12097692489624	B	0	1
129	105	AB	88	2	0	4.27332901954651	B	0	1
130	105	AB	91	2	0	2.51778793334961	B	1	0
131	105	AB	95	2	0	3.56505417823792	A	0	1
132	105	AB	97	2	0	4.15357685089111	B	0	1
133	105	AB	99	2	1	1.53593015670776	A	1	1
134	105	AB	104	2	0	3.44639587402344	B	0	1
135	105	AB	107	2	0	3.57123017311096	B	0	1
136	105	AB	111	2	1	5.26192212104797	B	0	0
137	105	AB	115	2	1	2.94889903068542	A	1	1
138	105	AB	119	2	1	2.08085799217224	B	1	1
139	105	AB	126	2	0	4.47163510322571	B	0	1
140	105	AB	128	2	0	4.04172086715698	A	0	1
141	105	AB	132	2	1	6.07297110557556	B	0	0
142	105	AB	138	2	0	4.56174111366272	A	0	1
143	105	AB	142	2	1	1.71805095672607	B	1	1
144	105	AB	144	2	0	3.72200512886047	B	0	1
145	105	AC	5	2	0	11.8333079814911	A	0	1
146	105	AC	9	2	0	10.3102240562439	A	0	1
147	105	AC	14	2	0	8.16558194160461	A	0	1
148	105	AC	21	2	0	7.92003083229065	A	0	1
149	105	AC	25	2	1	1.73892903327942	C	1	1
150	105	AC	28	2	1	1.40394902229309	A	1	1
151	105	AC	30	2	1	1.55265283584595	C	1	1
152	105	AC	32	2	0	6.17991018295288	C	0	1
153	105	AC	34	2	0	6.29167580604553	C	0	1
154	105	AC	38	2	1	3.68197202682495	A	1	1
155	105	AC	41	2	0	6.85318303108215	C	0	1
156	105	AC	44	2	1	1.62896108627319	A	1	1
157	105	AC	47	2	0	6.25599002838135	A	0	1
158	105	AC	54	2	0	6.36778092384338	A	0	1
159	105	AC	56	2	0	6.87381505966187	C	0	1
160	105	AC	63	2	0	6.49697208404541	A	0	1
161	105	AC	67	2	0	1.62534403800964	C	1	0
162	105	AC	69	2	1	5.67391109466553	A	0	0
163	105	AC	73	2	1	2.67515397071838	A	1	1
164	105	AC	77	2	1	1.5148811340332	A	1	1
165	105	AC	81	2	1	4.59198617935181	A	0	0
166	105	AC	83	2	0	4.18197894096375	A	0	1
167	105	AC	89	2	1	1.09222888946533	C	1	1
168	105	AC	98	2	0	4.25199890136719	A	0	1
169	105	AC	101	2	1	1.7252049446106	C	1	1
170	105	AC	103	2	1	2.08988118171692	A	1	1
171	105	AC	106	2	0	5.11881303787231	C	0	1
172	105	AC	109	2	0	4.43688893318176	A	0	1
173	105	AC	113	2	1	5.29989218711853	C	0	0
174	105	AC	121	2	1	2.02093005180359	A	1	1
175	105	AC	123	2	0	4.55344295501709	A	0	1
176	105	AC	125	2	1	4.56892991065979	A	0	0
177	105	AC	129	2	1	4.37096905708313	A	0	0
178	105	AC	131	2	1	1.22915196418762	A	1	1
179	105	AC	136	2	0	4.30090188980103	A	0	1
180	105	AC	140	2	1	2.3380880355835	A	1	1
181	105	BC	2	2	0	6.67580389976501	B	0	1
182	105	BC	7	2	1	2.54905104637146	B	1	1
183	105	BC	15	2	0	7.42482590675354	B	0	1
184	105	BC	17	2	1	6.42109894752502	B	1	1
185	105	BC	20	2	1	2.35688996315002	C	1	1
186	105	BC	22	2	0	4.90954184532166	B	0	1
187	105	BC	24	2	0	5.19663786888123	B	0	1
188	105	BC	29	2	1	5.26287198066711	C	1	1
189	105	BC	31	2	1	4.9280469417572	B	1	1
190	105	BC	39	2	0	5.28697299957275	B	0	1
191	105	BC	42	2	0	5.82465505599976	B	0	1
192	105	BC	46	2	0	5.40264892578125	B	0	1
193	105	BC	49	2	1	4.44289803504944	C	0	0
194	105	BC	51	2	0	7.57435607910156	B	0	1
195	105	BC	59	2	0	5.58087706565857	B	0	1
196	105	BC	62	2	0	4.3589301109314	B	0	1
197	105	BC	65	2	0	3.80914211273193	B	0	1
198	105	BC	70	2	1	1.90921902656555	B	1	1
199	105	BC	74	2	0	4.80704307556152	B	0	1
200	105	BC	76	2	0	4.6027820110321	B	0	1
201	105	BC	78	2	1	4.21093916893005	B	0	0
202	105	BC	85	2	1	2.35700798034668	B	1	1
203	105	BC	87	2	1	0.906655073165894	C	1	1
204	105	BC	92	2	0	5.29978084564209	B	0	1
205	105	BC	94	2	1	2.17666101455688	B	1	1
206	105	BC	100	2	0	4.7811758518219	B	0	1
207	105	BC	108	2	1	1.84451985359192	B	0	0
208	105	BC	114	2	0	5.39894390106201	B	0	1
209	105	BC	116	2	1	2.0158360004425	B	1	1
210	105	BC	118	2	1	4.22073912620544	B	0	0
211	105	BC	122	2	1	0.988960981369019	B	1	1
212	105	BC	127	2	0	4.88153219223022	B	0	1
213	105	BC	130	2	0	5.43294191360474	B	0	1
214	105	BC	134	2	1	2.26195597648621	B	1	1
215	105	BC	139	2	1	3.59497714042664	B	0	0
216	105	BC	143	2	1	4.54989814758301	C	1	1
217	105	ABC	3	3	0	6.8363630771637	B	0	1
218	105	ABC	6	3	1	3.74277997016907	C	1	1
219	105	ABC	8	3	0	3.91305303573608	B	0	1
220	105	ABC	11	3	1	1.02399802207947	C	1	1
221	105	ABC	13	3	0	8.02773809432983	B	1	0
222	105	ABC	19	3	1	2.00099301338196	C	1	1
223	105	ABC	26	3	0	5.63067197799683	B	0	1
224	105	ABC	33	3	1	1.8845009803772	C	1	1
225	105	ABC	36	3	0	6.05205488204956	A	0	1
226	105	ABC	37	3	1	2.93757915496826	B	1	1
227	105	ABC	43	3	0	6.52240204811096	B	0	1
228	105	ABC	45	3	1	1.28058290481567	C	1	1
229	105	ABC	52	3	0	4.95903205871582	B	0	1
230	105	ABC	55	3	1	3.17317199707031	C	1	1
231	105	ABC	58	3	0	4.12956309318542	B	0	1
232	105	ABC	61	3	1	1.4846658706665	B	1	1
233	105	ABC	68	3	0	4.92386317253113	A	0	1
234	105	ABC	71	3	1	1.65154194831848	C	1	1
235	105	ABC	75	3	0	4.81459403038025	B	0	1
236	105	ABC	80	3	1	2.48864793777466	A	1	1
237	105	ABC	82	3	0	5.83066487312317	B	0	1
238	105	ABC	84	3	1	2.60234999656677	C	1	1
239	105	ABC	90	3	0	4.95882201194763	A	0	1
240	105	ABC	93	3	1	2.50777792930603	C	1	1
241	105	ABC	96	3	0	5.07669997215271	B	0	1
242	105	ABC	102	3	1	1.07811093330383	B	1	1
243	105	ABC	105	3	0	3.71970415115356	A	0	1
244	105	ABC	110	3	1	5.24160695075989	B	0	0
245	105	ABC	112	3	0	4.56765007972717	A	0	1
246	105	ABC	117	3	1	2.34457397460938	B	1	1
247	105	ABC	120	3	0	3.94906091690063	A	0	1
248	105	ABC	124	3	1	1.9170970916748	B	1	1
249	105	ABC	133	3	0	3.90758299827576	A	0	1
250	105	ABC	135	3	1	2.36756086349487	A	1	1
251	105	ABC	137	3	0	5.15237092971802	A	0	1
252	105	ABC	141	3	1	4.76344704627991	C	1	1
