# Supplementary material for: Performance similarities predict collective benefits in dyadic and triadic joint visual search
Source: PLoS One. 2018 Jan 12;13(1):e0191179. doi: 10.1371/journal.pone.0191179 (PMC5766227; doi:10.1371/journal.pone.0191179)
Supplement: S1 File — (ZIP) [file pone.0191179.s001.zip › 106.csv]

	Grp	Pair	Trial	Condition	correct	RT	press	response	correct_res
1	106	A	8	1	0	9.33406901359558	-	0	1
2	106	A	16	1	1	2.44968104362488	-	1	1
3	106	A	21	1	1	6.22497415542603	-	1	1
4	106	A	23	1	0	7.90103387832642	-	0	1
5	106	A	25	1	0	7.40677690505981	-	0	1
6	106	A	27	1	0	8.6517961025238	-	0	1
7	106	A	31	1	1	1.70993399620056	-	1	1
8	106	A	33	1	1	1.34092593193054	-	1	1
9	106	A	35	1	1	1.89083695411682	-	1	1
10	106	A	40	1	0	7.37502312660217	-	0	1
11	106	A	42	1	1	1.21668696403503	-	1	1
12	106	A	45	1	1	4.55383515357971	-	1	1
13	106	A	49	1	0	6.82882595062256	-	0	1
14	106	A	52	1	1	6.25302004814148	-	0	0
15	106	A	56	1	1	4.21299910545349	-	1	1
16	106	A	64	1	0	4.93401408195496	-	0	1
17	106	A	69	1	1	1.04693508148193	-	1	1
18	106	A	71	1	0	6.73193287849426	-	0	1
19	106	A	73	1	0	6.20602917671204	-	0	1
20	106	A	80	1	1	5.08601593971252	-	1	1
21	106	A	85	1	0	7.25007104873657	-	0	1
22	106	A	87	1	0	6.81481695175171	-	0	1
23	106	A	89	1	1	2.60871505737305	-	1	1
24	106	A	97	1	0	10.3978209495544	-	0	1
25	106	A	99	1	0	8.43904900550842	-	0	1
26	106	A	103	1	1	4.6799488067627	-	1	1
27	106	A	106	1	0	6.42300200462341	-	0	1
28	106	A	110	1	1	6.40199494361877	-	0	0
29	106	A	118	1	0	7.92877912521362	-	0	1
30	106	A	120	1	0	6.53580093383789	-	0	1
31	106	A	123	1	1	1.65469908714294	-	1	1
32	106	A	126	1	0	7.14402604103088	-	0	1
33	106	A	132	1	1	1.5429949760437	-	1	1
34	106	A	134	1	0	7.30199098587036	-	0	1
35	106	A	138	1	1	0.980924129486084	-	1	1
36	106	A	142	1	1	1.27497386932373	-	1	1
37	106	B	3	1	0	6.09574103355408	-	0	1
38	106	B	7	1	1	6.50598192214966	-	0	0
39	106	B	10	1	1	1.76472401618958	-	1	1
40	106	B	14	1	1	2.67568612098694	-	1	1
41	106	B	20	1	0	6.87889909744263	-	0	1
42	106	B	22	1	0	5.78420400619507	-	0	1
43	106	B	30	1	0	6.32088017463684	-	0	1
44	106	B	32	1	0	5.359699010849	-	0	1
45	106	B	36	1	0	5.1807541847229	-	0	1
46	106	B	37	1	0	6.30973696708679	-	0	1
47	106	B	39	1	0	7.13173317909241	-	0	1
48	106	B	51	1	0	5.03878211975098	-	0	1
49	106	B	53	1	1	3.44364595413208	-	1	1
50	106	B	55	1	0	6.15574383735657	-	0	1
51	106	B	61	1	1	5.52473211288452	-	1	1
52	106	B	63	1	1	6.25971102714539	-	0	0
53	106	B	65	1	1	6.04177308082581	-	1	1
54	106	B	70	1	1	9.51676607131958	-	0	0
55	106	B	75	1	1	1.55191707611084	-	1	1
56	106	B	77	1	1	5.85075092315674	-	0	0
57	106	B	82	1	1	8.65490102767944	-	0	0
58	106	B	88	1	0	9.57078003883362	-	0	1
59	106	B	92	1	1	5.77578902244568	-	0	0
60	106	B	94	1	1	8.33284592628479	-	1	1
61	106	B	101	1	0	8.44473505020142	-	0	1
62	106	B	105	1	0	9.02488398551941	-	0	1
63	106	B	107	1	0	6.58504819869995	-	0	1
64	106	B	109	1	1	7.53774809837341	-	1	1
65	106	B	112	1	1	3.90388607978821	-	1	1
66	106	B	114	1	1	2.73582816123962	-	1	1
67	106	B	121	1	1	3.445955991745	-	1	1
68	106	B	124	1	1	6.23995494842529	-	0	0
69	106	B	130	1	0	7.43487000465393	-	0	1
70	106	B	135	1	0	8.23388290405273	-	0	1
71	106	B	140	1	0	5.76297903060913	-	0	1
72	106	B	144	1	0	7.83697080612183	-	0	1
73	106	C	2	1	0	6.5778820514679	-	0	1
74	106	C	5	1	0	6.74384593963623	-	0	1
75	106	C	9	1	1	7.15481901168823	-	1	1
76	106	C	11	1	0	6.89471101760864	-	0	1
77	106	C	13	1	0	6.26923108100891	-	0	1
78	106	C	17	1	1	6.78188991546631	-	0	0
79	106	C	19	1	1	2.73282313346863	-	1	1
80	106	C	26	1	1	1.07193493843079	-	1	1
81	106	C	29	1	1	6.49366617202759	-	1	1
82	106	C	38	1	1	3.68492197990417	-	1	1
83	106	C	44	1	1	5.10092401504517	-	1	1
84	106	C	47	1	0	6.35667109489441	-	0	1
85	106	C	54	1	0	5.873703956604	-	0	1
86	106	C	57	1	0	7.62067580223083	-	0	1
87	106	C	59	1	0	6.5358669757843	-	0	1
88	106	C	62	1	0	5.92470502853394	-	0	1
89	106	C	66	1	1	1.11669898033142	-	1	1
90	106	C	68	1	1	6.06086087226868	-	0	0
91	106	C	74	1	0	8.1826810836792	-	0	1
92	106	C	78	1	1	2.83869695663452	-	1	1
93	106	C	81	1	0	7.61666202545166	-	0	1
94	106	C	83	1	0	7.51979994773865	-	0	1
95	106	C	91	1	1	3.04094004631042	-	1	1
96	106	C	95	1	1	7.11082696914673	-	1	1
97	106	C	102	1	0	7.34786009788513	-	0	1
98	106	C	104	1	0	7.99066495895386	-	0	1
99	106	C	108	1	0	7.80269384384155	-	0	1
100	106	C	111	1	1	2.022705078125	-	1	1
101	106	C	113	1	1	1.95069599151611	-	1	1
102	106	C	116	1	1	1.35765409469604	-	1	1
103	106	C	119	1	0	6.62881803512573	-	0	1
104	106	C	122	1	1	2.11778497695923	-	1	1
105	106	C	125	1	0	8.37167286872864	-	0	1
106	106	C	128	1	1	1.44170618057251	-	1	1
107	106	C	136	1	0	6.81077885627747	-	0	1
108	106	C	139	1	1	0.960669040679932	-	1	1
109	106	AB	2	2	0	4.80176591873169	B	0	1
110	106	AB	5	2	0	4.70463490486145	B	0	1
111	106	AB	9	2	1	2.97895979881287	A	1	1
112	106	AB	11	2	0	4.93732500076294	B	0	1
113	106	AB	13	2	0	6.77271604537964	A	0	1
114	106	AB	17	2	1	2.15562796592712	A	1	1
115	106	AB	19	2	1	1.26961898803711	B	1	1
116	106	AB	26	2	1	4.24176096916199	A	1	1
117	106	AB	29	2	1	2.26291990280151	A	1	1
118	106	AB	38	2	1	2.84366202354431	B	1	1
119	106	AB	44	2	1	2.06587219238281	B	1	1
120	106	AB	47	2	0	5.56168007850647	B	0	1
121	106	AB	54	2	0	4.77934002876282	B	0	1
122	106	AB	57	2	0	5.62220501899719	B	0	1
123	106	AB	59	2	0	6.12232398986816	B	0	1
124	106	AB	62	2	0	6.05965495109558	A	0	1
125	106	AB	66	2	1	0.828931093215942	A	1	1
126	106	AB	68	2	1	5.72601294517517	A	0	0
127	106	AB	74	2	0	7.51508092880249	B	0	1
128	106	AB	78	2	1	4.70592999458313	A	0	0
129	106	AB	81	2	0	7.56093907356262	A	0	1
130	106	AB	83	2	0	10.4100749492645	A	0	1
131	106	AB	91	2	1	2.23974204063416	A	1	1
132	106	AB	95	2	1	7.82401204109192	A	0	0
133	106	AB	102	2	0	1.37776112556458	B	1	0
134	106	AB	104	2	0	7.35104584693909	A	0	1
135	106	AB	108	2	0	5.56699585914612	A	0	1
136	106	AB	111	2	1	1.79054880142212	B	1	1
137	106	AB	113	2	1	2.83748698234558	B	1	1
138	106	AB	116	2	1	1.25987696647644	B	1	1
139	106	AB	119	2	0	6.53631210327148	B	0	1
140	106	AB	122	2	1	2.09993886947632	A	1	1
141	106	AB	125	2	0	8.91403603553772	A	0	1
142	106	AB	128	2	1	3.27546000480652	B	1	1
143	106	AB	136	2	0	7.03896307945251	B	0	1
144	106	AB	139	2	1	1.49909901618958	B	1	1
145	106	AC	3	2	0	7.05507588386536	C	0	1
146	106	AC	7	2	1	2.70213890075684	C	1	1
147	106	AC	10	2	1	1.53389406204224	A	1	1
148	106	AC	14	2	1	5.45358991622925	C	1	1
149	106	AC	20	2	0	6.52900505065918	A	0	1
150	106	AC	22	2	0	7.17262196540833	C	0	1
151	106	AC	30	2	0	7.07756590843201	C	0	1
152	106	AC	32	2	0	6.52739286422729	C	0	1
153	106	AC	36	2	0	5.3419668674469	A	0	1
154	106	AC	37	2	0	5.61785292625427	C	0	1
155	106	AC	39	2	0	5.83000302314758	A	0	1
156	106	AC	51	2	0	5.61897706985474	A	0	1
157	106	AC	53	2	1	4.5909857749939	A	1	1
158	106	AC	55	2	0	5.84679198265076	C	0	1
159	106	AC	61	2	1	1.16493892669678	A	1	1
160	106	AC	63	2	1	1.47872281074524	A	1	1
161	106	AC	65	2	1	4.04771590232849	C	1	1
162	106	AC	70	2	1	5.26615405082703	C	1	1
163	106	AC	75	2	1	3.74127197265625	C	1	1
164	106	AC	77	2	1	0.998210906982422	C	1	1
165	106	AC	82	2	1	2.88175797462463	A	1	1
166	106	AC	88	2	0	6.20694303512573	A	0	1
167	106	AC	92	2	1	3.06498289108276	A	1	1
168	106	AC	94	2	1	6.22981190681458	A	1	1
169	106	AC	101	2	0	6.41490602493286	C	0	1
170	106	AC	105	2	0	6.67426681518555	A	0	1
171	106	AC	107	2	0	5.49097490310669	A	0	1
172	106	AC	109	2	1	3.20005893707275	C	1	1
173	106	AC	112	2	1	0.787792921066284	C	1	1
174	106	AC	114	2	1	1.05495095252991	A	1	1
175	106	AC	121	2	1	3.99884414672852	A	1	1
176	106	AC	124	2	1	2.75813508033752	A	1	1
177	106	AC	130	2	0	7.08501100540161	A	0	1
178	106	AC	135	2	0	5.53531789779663	A	0	1
179	106	AC	140	2	0	6.03967905044556	A	0	1
180	106	AC	144	2	0	6.71079301834106	C	0	1
181	106	BC	8	2	0	7.00178599357605	C	0	1
182	106	BC	16	2	1	3.28394985198975	B	1	1
183	106	BC	21	2	1	1.44562792778015	C	1	1
184	106	BC	23	2	0	5.10999417304993	B	0	1
185	106	BC	25	2	0	5.80129814147949	B	0	1
186	106	BC	27	2	0	5.36147117614746	B	0	1
187	106	BC	31	2	1	1.84172892570496	B	1	1
188	106	BC	33	2	1	2.24149012565613	B	1	1
189	106	BC	35	2	1	1.15397882461548	B	1	1
190	106	BC	40	2	0	5.95771789550781	B	0	1
191	106	BC	42	2	1	3.04591703414917	B	1	1
192	106	BC	45	2	1	1.30690002441406	C	1	1
193	106	BC	49	2	0	5.97886896133423	C	0	1
194	106	BC	52	2	1	2.63370108604431	B	1	1
195	106	BC	56	2	1	4.31036186218262	C	1	1
196	106	BC	64	2	0	6.66275596618652	C	0	1
197	106	BC	69	2	1	3.74276089668274	C	1	1
198	106	BC	71	2	0	7.14288282394409	C	0	1
199	106	BC	73	2	0	6.26767897605896	C	0	1
200	106	BC	80	2	1	3.62061595916748	C	1	1
201	106	BC	85	2	0	7.11069202423096	C	0	1
202	106	BC	87	2	0	7.91073894500732	B	0	1
203	106	BC	89	2	1	3.53302717208862	C	1	1
204	106	BC	97	2	0	8.41336989402771	C	0	1
205	106	BC	99	2	0	7.46160006523132	C	0	1
206	106	BC	103	2	1	3.00891804695129	B	1	1
207	106	BC	106	2	0	6.53168702125549	C	0	1
208	106	BC	110	2	1	1.67568492889404	B	1	1
209	106	BC	118	2	0	6.17887783050537	C	0	1
210	106	BC	120	2	0	6.1609799861908	B	0	1
211	106	BC	123	2	1	3.41684508323669	C	1	1
212	106	BC	126	2	0	7.47063183784485	C	0	1
213	106	BC	132	2	1	1.84777212142944	C	1	1
214	106	BC	134	2	0	7.28593897819519	B	0	1
215	106	BC	138	2	1	1.84281492233276	C	1	1
216	106	BC	142	2	1	1.71578288078308	C	1	1
217	106	ABC	1	3	0	4.21764421463013	B	0	1
218	106	ABC	4	3	1	3.77185583114624	C	1	1
219	106	ABC	6	3	0	5.06717896461487	B	0	1
220	106	ABC	12	3	1	1.75787901878357	B	1	1
221	106	ABC	15	3	0	5.28128719329834	B	0	1
222	106	ABC	18	3	1	1.14275789260864	C	1	1
223	106	ABC	24	3	0	5.49061298370361	C	0	1
224	106	ABC	28	3	1	1.18570590019226	A	1	1
225	106	ABC	34	3	0	4.85987687110901	B	0	1
226	106	ABC	41	3	1	2.78910398483276	A	1	1
227	106	ABC	43	3	0	5.9915189743042	B	0	1
228	106	ABC	46	3	1	3.88257598876953	C	1	1
229	106	ABC	48	3	0	6.64432215690613	B	0	1
230	106	ABC	50	3	1	1.8985550403595	A	1	1
231	106	ABC	58	3	0	4.70387697219849	B	0	1
232	106	ABC	60	3	1	1.50362801551819	A	1	1
233	106	ABC	67	3	0	5.92371487617493	A	0	1
234	106	ABC	72	3	1	1.18087387084961	C	1	1
235	106	ABC	76	3	0	5.82036399841309	A	0	1
236	106	ABC	79	3	1	2.49277281761169	C	1	1
237	106	ABC	84	3	0	7.20675992965698	A	0	1
238	106	ABC	86	3	1	4.63987612724304	C	1	1
239	106	ABC	90	3	0	6.21433305740356	C	0	1
240	106	ABC	93	3	1	4.05979990959167	A	1	1
241	106	ABC	96	3	0	7.65204620361328	B	0	1
242	106	ABC	98	3	1	4.57454895973206	C	1	1
243	106	ABC	100	3	0	6.24299311637878	C	0	1
244	106	ABC	115	3	1	4.43023800849915	C	1	1
245	106	ABC	117	3	0	5.48166179656982	C	0	1
246	106	ABC	127	3	1	0.820348978042603	A	1	1
247	106	ABC	129	3	0	6.32095217704773	C	0	1
248	106	ABC	131	3	1	4.70847296714783	B	1	1
249	106	ABC	133	3	0	6.53572487831116	C	0	1
250	106	ABC	137	3	1	1.98858785629272	A	1	1
251	106	ABC	141	3	0	5.11563801765442	C	0	1
252	106	ABC	143	3	1	2.63007187843323	B	1	1
