# Supplementary material for: Performance similarities predict collective benefits in dyadic and triadic joint visual search
Source: PLoS One. 2018 Jan 12;13(1):e0191179. doi: 10.1371/journal.pone.0191179 (PMC5766227; doi:10.1371/journal.pone.0191179)
Supplement: S1 File — (ZIP) [file pone.0191179.s001.zip › 107.csv]

	Grp	Pair	Trial	Condition	correct	RT	press	response	correct_res
1	107	A	4	1	0	7.28004693984985	-	0	1
2	107	A	7	1	1	3.87673497200012	-	1	1
3	107	A	18	1	1	4.56974315643311	-	1	1
4	107	A	23	1	0	5.83076000213623	-	0	1
5	107	A	25	1	0	6.34300994873047	-	1	0
6	107	A	27	1	1	6.11492490768433	-	0	0
7	107	A	30	1	1	5.76388812065125	-	1	1
8	107	A	32	1	1	2.47971701622009	-	1	1
9	107	A	34	1	0	5.63201594352722	-	0	1
10	107	A	47	1	0	6.8449170589447	-	0	1
11	107	A	50	1	1	6.25580310821533	-	0	0
12	107	A	54	1	0	6.17976212501526	-	0	1
13	107	A	57	1	0	7.08476591110229	-	0	1
14	107	A	60	1	0	8.39576983451843	-	0	1
15	107	A	62	1	0	6.13398003578186	-	0	1
16	107	A	67	1	0	7.54940795898438	-	0	1
17	107	A	69	1	1	7.29602098464966	-	0	0
18	107	A	71	1	0	6.92900419235229	-	0	1
19	107	A	73	1	1	2.62971711158752	-	1	1
20	107	A	76	1	1	4.70075392723083	-	0	0
21	107	A	80	1	0	6.60900521278381	-	0	1
22	107	A	82	1	1	6.16978311538696	-	0	0
23	107	A	87	1	1	6.89177703857422	-	0	0
24	107	A	93	1	0	9.06604409217834	-	0	1
25	107	A	95	1	1	4.78771591186523	-	1	1
26	107	A	99	1	0	8.10989499092102	-	0	1
27	107	A	104	1	1	6.70601916313171	-	1	1
28	107	A	112	1	0	8.08203387260437	-	0	1
29	107	A	114	1	1	7.22290802001953	-	0	0
30	107	A	121	1	1	6.97787094116211	-	0	0
31	107	A	124	1	1	6.50877213478088	-	1	1
32	107	A	126	1	0	7.98180389404297	-	0	1
33	107	A	130	1	1	5.99298286437988	-	1	1
34	107	A	132	1	0	9.18281888961792	-	0	1
35	107	A	136	1	1	9.69990706443787	-	0	0
36	107	A	139	1	0	7.97582793235779	-	0	1
37	107	B	2	1	0	8.56072616577148	-	0	1
38	107	B	10	1	0	6.61775517463684	-	0	1
39	107	B	13	1	1	4.58573603630066	-	1	1
40	107	B	15	1	1	2.21875500679016	-	1	1
41	107	B	19	1	1	3.69783306121826	-	1	1
42	107	B	21	1	1	7.09774279594421	-	0	0
43	107	B	26	1	1	5.88095903396606	-	0	0
44	107	B	33	1	0	7.18702912330627	-	0	1
45	107	B	35	1	1	7.39074301719666	-	1	1
46	107	B	38	1	0	8.32574510574341	-	0	1
47	107	B	40	1	1	6.94570708274841	-	1	1
48	107	B	43	1	0	8.24596500396729	-	0	1
49	107	B	49	1	1	3.14996695518494	-	1	1
50	107	B	55	1	0	10.6337699890137	-	1	0
51	107	B	61	1	0	10.9017889499664	-	0	1
52	107	B	64	1	1	1.09368300437927	-	1	1
53	107	B	66	1	1	5.35397100448608	-	1	1
54	107	B	72	1	1	5.93795990943909	-	1	1
55	107	B	75	1	0	9.02275800704956	-	0	1
56	107	B	81	1	1	2.63388204574585	-	1	1
57	107	B	83	1	1	1.99030590057373	-	1	1
58	107	B	85	1	1	5.71195197105408	-	1	1
59	107	B	89	1	1	7.49687695503235	-	1	1
60	107	B	92	1	0	7.80096697807312	-	0	1
61	107	B	96	1	0	6.46897506713867	-	0	1
62	107	B	101	1	0	8.55294895172119	-	0	1
63	107	B	105	1	0	6.74577379226685	-	0	1
64	107	B	109	1	0	6.88999009132385	-	0	1
65	107	B	111	1	1	6.02386283874512	-	1	1
66	107	B	116	1	0	6.7939670085907	-	0	1
67	107	B	129	1	0	7.85396981239319	-	0	1
68	107	B	131	1	0	6.90995287895203	-	0	1
69	107	B	133	1	1	7.02496600151062	-	1	1
70	107	B	135	1	1	3.81294703483582	-	1	1
71	107	B	141	1	0	7.07871794700623	-	0	1
72	107	B	143	1	0	8.36497497558594	-	0	1
73	107	C	1	1	1	6.58276605606079	-	0	0
74	107	C	6	1	1	7.07392501831055	-	1	1
75	107	C	9	1	0	7.42793202400208	-	0	1
76	107	C	12	1	1	3.71770286560059	-	1	1
77	107	C	16	1	0	8.09869790077209	-	0	1
78	107	C	22	1	0	7.76370787620544	-	0	1
79	107	C	24	1	1	7.53592920303345	-	0	0
80	107	C	28	1	1	4.88093996047974	-	1	1
81	107	C	36	1	1	3.32368803024292	-	1	1
82	107	C	37	1	1	4.89292001724243	-	1	1
83	107	C	41	1	0	10.2028799057007	-	0	1
84	107	C	45	1	0	7.9116849899292	-	0	1
85	107	C	51	1	0	8.8399510383606	-	0	1
86	107	C	53	1	1	4.06592583656311	-	1	1
87	107	C	56	1	0	6.76776313781738	-	0	1
88	107	C	58	1	0	5.58870601654053	-	0	1
89	107	C	63	1	1	4.89779090881348	-	1	1
90	107	C	68	1	1	4.53880500793457	-	1	1
91	107	C	77	1	0	6.9396870136261	-	0	1
92	107	C	79	1	1	4.92968201637268	-	1	1
93	107	C	88	1	0	7.18690204620361	-	0	1
94	107	C	91	1	1	6.39665699005127	-	1	1
95	107	C	97	1	1	6.91968202590942	-	1	1
96	107	C	100	1	1	6.04291582107544	-	1	1
97	107	C	102	1	1	5.37865018844604	-	1	1
98	107	C	106	1	1	3.30966305732727	-	1	1
99	107	C	108	1	0	7.45669603347778	-	0	1
100	107	C	113	1	1	6.7256817817688	-	1	1
101	107	C	118	1	0	6.0667941570282	-	0	1
102	107	C	120	1	1	6.05867004394531	-	1	1
103	107	C	123	1	0	7.32590103149414	-	0	1
104	107	C	127	1	0	7.53560614585876	-	0	1
105	107	C	134	1	0	6.37166309356689	-	0	1
106	107	C	137	1	0	6.14790391921997	-	0	1
107	107	C	140	1	0	6.35071682929993	-	0	1
108	107	C	144	1	0	5.61568403244019	-	0	1
109	107	AB	1	2	1	4.4186840057373	B	1	1
110	107	AB	6	2	1	3.3599808216095	A	1	1
111	107	AB	9	2	0	5.3763120174408	A	0	1
112	107	AB	12	2	1	4.58007597923279	A	1	1
113	107	AB	16	2	0	4.29593396186829	A	0	1
114	107	AB	22	2	0	6.28427696228027	A	0	1
115	107	AB	24	2	1	1.8464789390564	B	1	1
116	107	AB	28	2	1	1.61553812026978	A	1	1
117	107	AB	36	2	1	3.4979510307312	B	1	1
118	107	AB	37	2	1	2.48244094848633	B	1	1
119	107	AB	41	2	0	5.85309910774231	A	0	1
120	107	AB	45	2	0	5.31465697288513	A	0	1
121	107	AB	51	2	0	10.6537258625031	B	0	1
122	107	AB	53	2	1	4.93068385124207	B	1	1
123	107	AB	56	2	0	7.78337502479553	A	0	1
124	107	AB	58	2	0	9.04955101013184	A	0	1
125	107	AB	63	2	1	1.28612804412842	B	1	1
126	107	AB	68	2	1	5.31487011909485	B	1	1
127	107	AB	77	2	0	9.45748496055603	B	0	1
128	107	AB	79	2	1	2.81487107276917	B	1	1
129	107	AB	88	2	0	8.40377593040466	A	0	1
130	107	AB	91	2	1	2.31989002227783	A	1	1
131	107	AB	97	2	1	1.24846887588501	B	1	1
132	107	AB	100	2	1	4.45438003540039	B	1	1
133	107	AB	102	2	1	6.24168491363525	A	1	1
134	107	AB	106	2	1	2.93890285491943	B	1	1
135	107	AB	108	2	0	7.04295778274536	A	0	1
136	107	AB	113	2	1	3.38320398330688	A	1	1
137	107	AB	118	2	0	7.35444498062134	A	0	1
138	107	AB	120	2	1	1.38435292243958	A	1	1
139	107	AB	123	2	0	6.44932699203491	B	0	1
140	107	AB	127	2	0	7.55584001541138	A	0	1
141	107	AB	134	2	0	6.84593796730042	B	0	1
142	107	AB	137	2	0	7.11300992965698	A	0	1
143	107	AB	140	2	0	8.50695705413818	B	0	1
144	107	AB	144	2	0	7.34884309768677	A	0	1
145	107	AC	2	2	0	6.30863308906555	A	0	1
146	107	AC	10	2	0	6.79747891426086	C	0	1
147	107	AC	13	2	1	1.80592799186707	C	1	1
148	107	AC	15	2	1	1.36195611953735	A	1	1
149	107	AC	19	2	1	1.72531890869141	A	1	1
150	107	AC	21	2	1	4.49336981773376	A	1	1
151	107	AC	26	2	1	6.24789309501648	C	1	1
152	107	AC	33	2	0	6.38471388816833	A	0	1
153	107	AC	35	2	1	3.05850195884705	A	1	1
154	107	AC	38	2	0	6.0649790763855	A	0	1
155	107	AC	40	2	1	5.59888386726379	C	1	1
156	107	AC	43	2	0	9.69435596466064	C	0	1
157	107	AC	49	2	1	3.9276008605957	C	1	1
158	107	AC	55	2	0	7.05575919151306	C	0	1
159	107	AC	61	2	0	6.48788690567017	C	0	1
160	107	AC	64	2	1	4.26538395881653	C	1	1
161	107	AC	66	2	1	1.73845601081848	A	1	1
162	107	AC	72	2	1	4.14734411239624	C	1	1
163	107	AC	75	2	0	6.48469090461731	C	0	1
164	107	AC	81	2	1	2.1408360004425	C	1	1
165	107	AC	83	2	1	6.45363712310791	C	0	0
166	107	AC	85	2	1	6.01473307609558	A	0	0
167	107	AC	89	2	1	7.18072104454041	A	0	0
168	107	AC	92	2	0	7.40481805801392	A	0	1
169	107	AC	96	2	0	7.4546000957489	C	0	1
170	107	AC	101	2	0	6.49593710899353	A	0	1
171	107	AC	105	2	0	5.87265205383301	A	0	1
172	107	AC	109	2	0	6.5889720916748	A	0	1
173	107	AC	111	2	1	1.49294710159302	C	1	1
174	107	AC	116	2	0	8.01567506790161	C	0	1
175	107	AC	129	2	0	7.05363798141479	C	0	1
176	107	AC	131	2	0	6.82361602783203	C	0	1
177	107	AC	133	2	1	0.873661994934082	C	1	1
178	107	AC	135	2	1	1.3561680316925	C	1	1
179	107	AC	141	2	0	5.19340491294861	A	0	1
180	107	AC	143	2	0	5.77469182014465	C	0	1
181	107	BC	4	2	0	6.72268605232239	C	0	1
182	107	BC	7	2	1	1.96726417541504	B	1	1
183	107	BC	18	2	1	1.5512900352478	B	1	1
184	107	BC	23	2	0	8.66591095924377	C	0	1
185	107	BC	25	2	0	7.41582894325256	B	0	1
186	107	BC	27	2	1	5.72559690475464	C	1	1
187	107	BC	30	2	1	5.89050698280334	B	1	1
188	107	BC	32	2	1	2.0729079246521	B	1	1
189	107	BC	34	2	0	7.9488570690155	C	0	1
190	107	BC	47	2	0	8.02074098587036	C	0	1
191	107	BC	50	2	1	1.73901510238647	B	1	1
192	107	BC	54	2	0	5.53092193603516	B	1	0
193	107	BC	57	2	0	6.31885313987732	C	0	1
194	107	BC	60	2	0	7.29690313339233	C	0	1
195	107	BC	62	2	0	6.27133393287659	C	0	1
196	107	BC	67	2	0	7.83199214935303	C	0	1
197	107	BC	69	2	1	1.8396589756012	C	1	1
198	107	BC	71	2	0	6.55936503410339	C	0	1
199	107	BC	73	2	1	1.63132286071777	B	1	1
200	107	BC	76	2	1	3.16595005989075	B	1	1
201	107	BC	80	2	0	6.1520140171051	C	0	1
202	107	BC	82	2	1	6.20482802391052	C	1	1
203	107	BC	87	2	1	2.23790502548218	C	1	1
204	107	BC	93	2	0	6.62770414352417	C	0	1
205	107	BC	95	2	1	5.53479504585266	C	1	1
206	107	BC	99	2	0	6.57424688339233	C	0	1
207	107	BC	104	2	1	2.18684482574463	C	1	1
208	107	BC	112	2	0	6.19725799560547	C	0	1
209	107	BC	114	2	1	2.60895705223083	B	1	1
210	107	BC	121	2	1	4.78570508956909	B	1	1
211	107	BC	124	2	1	1.95886492729187	B	1	1
212	107	BC	126	2	0	6.35733580589294	C	0	1
213	107	BC	130	2	1	0.851848125457764	C	1	1
214	107	BC	132	2	0	6.74429607391357	C	0	1
215	107	BC	136	2	1	4.74664711952209	C	1	1
216	107	BC	139	2	0	6.17133903503418	C	0	1
217	107	ABC	3	3	0	7.82477593421936	A	0	1
218	107	ABC	5	3	1	1.56102705001831	A	1	1
219	107	ABC	8	3	0	6.12393808364868	B	0	1
220	107	ABC	11	3	1	1.77663683891296	C	1	1
221	107	ABC	14	3	0	3.90351796150208	A	0	1
222	107	ABC	17	3	1	3.2689380645752	B	1	1
223	107	ABC	20	3	0	3.79958701133728	B	1	0
224	107	ABC	29	3	1	5.65852785110474	C	1	1
225	107	ABC	31	3	0	7.40565299987793	A	0	1
226	107	ABC	39	3	1	1.95763301849365	B	1	1
227	107	ABC	42	3	0	8.80463004112244	A	0	1
228	107	ABC	44	3	1	2.55358004570007	B	1	1
229	107	ABC	46	3	0	7.28474688529968	B	1	0
230	107	ABC	48	3	1	1.94441986083984	C	1	1
231	107	ABC	52	3	0	6.71272397041321	C	0	1
232	107	ABC	59	3	1	4.46464610099792	A	1	1
233	107	ABC	65	3	0	7.44372701644897	A	0	1
234	107	ABC	70	3	1	3.02562117576599	A	1	1
235	107	ABC	74	3	0	7.2707200050354	A	0	1
236	107	ABC	78	3	1	1.15013813972473	B	1	1
237	107	ABC	84	3	0	5.91974782943726	A	0	1
238	107	ABC	86	3	1	1.27025699615479	C	1	1
239	107	ABC	90	3	0	7.4800500869751	C	0	1
240	107	ABC	94	3	1	1.52756214141846	C	1	1
241	107	ABC	98	3	0	6.70169186592102	A	0	1
242	107	ABC	103	3	1	1.84057211875916	B	1	1
243	107	ABC	107	3	0	6.58365988731384	A	0	1
244	107	ABC	110	3	1	2.8536741733551	B	1	1
245	107	ABC	115	3	0	7.06203293800354	C	0	1
246	107	ABC	117	3	1	1.40961909294128	B	1	1
247	107	ABC	119	3	0	5.4796838760376	C	0	1
248	107	ABC	122	3	1	1.72849798202515	C	1	1
249	107	ABC	125	3	0	6.43574213981628	A	0	1
250	107	ABC	128	3	1	7.34219717979431	A	0	0
251	107	ABC	138	3	0	6.17711901664734	C	0	1
252	107	ABC	142	3	1	5.42435717582703	A	1	1
