# Supplementary material for: Performance similarities predict collective benefits in dyadic and triadic joint visual search
Source: PLoS One. 2018 Jan 12;13(1):e0191179. doi: 10.1371/journal.pone.0191179 (PMC5766227; doi:10.1371/journal.pone.0191179)
Supplement: S1 File — (ZIP) [file pone.0191179.s001.zip › 108.csv]

	Grp	Pair	Trial	Condition	correct	RT	press	response	correct_res
1	108	A	2	1	1	7.55776691436768	-	1	1
2	108	A	7	1	1	2.43671107292175	-	1	1
3	108	A	10	1	0	6.49389314651489	-	0	1
4	108	A	12	1	0	6.20542311668396	-	0	1
5	108	A	18	1	1	3.19095611572266	-	1	1
6	108	A	22	1	0	6.16875600814819	-	0	1
7	108	A	28	1	0	6.71688389778137	-	0	1
8	108	A	30	1	0	4.90271806716919	-	0	1
9	108	A	35	1	0	5.56977915763855	-	0	1
10	108	A	38	1	1	4.53280997276306	-	1	1
11	108	A	42	1	1	2.19084000587463	-	1	1
12	108	A	48	1	1	5.84834909439087	-	1	1
13	108	A	51	1	0	6.17681908607483	-	0	1
14	108	A	58	1	1	3.29199409484863	-	1	1
15	108	A	60	1	0	8.49796485900879	-	0	1
16	108	A	64	1	0	6.38392281532288	-	0	1
17	108	A	68	1	1	5.60996103286743	-	1	1
18	108	A	71	1	1	4.57574319839478	-	1	1
19	108	A	74	1	0	6.87602686882019	-	0	1
20	108	A	76	1	1	4.25422191619873	-	1	1
21	108	A	83	1	0	5.60328197479248	-	0	1
22	108	A	86	1	1	6.14800500869751	-	0	0
23	108	A	90	1	0	5.72190594673157	-	0	1
24	108	A	92	1	1	2.29073619842529	-	0	0
25	108	A	95	1	1	1.83774209022522	-	1	1
26	108	A	101	1	0	6.5569109916687	-	0	1
27	108	A	106	1	1	4.04875493049622	-	1	1
28	108	A	112	1	0	6.16278409957886	-	0	1
29	108	A	115	1	0	6.00872492790222	-	0	1
30	108	A	119	1	1	3.14784693717957	-	1	1
31	108	A	122	1	1	4.92389583587646	-	1	1
32	108	A	127	1	1	3.14071583747864	-	1	1
33	108	A	129	1	0	7.23875403404236	-	0	1
34	108	A	134	1	0	6.98503494262695	-	0	1
35	108	A	137	1	0	8.99399995803833	-	0	1
36	108	A	139	1	1	3.12398600578308	-	1	1
37	108	B	4	1	0	4.96572709083557	-	0	1
38	108	B	11	1	1	4.75578498840332	-	1	1
39	108	B	14	1	1	2.96271014213562	-	1	1
40	108	B	17	1	1	5.6757390499115	-	0	0
41	108	B	21	1	1	2.62528586387634	-	1	1
42	108	B	23	1	0	6.93188095092773	-	0	1
43	108	B	26	1	1	1.11694502830505	-	1	1
44	108	B	29	1	0	6.70863199234009	-	0	1
45	108	B	32	1	1	2.97599291801453	-	1	1
46	108	B	37	1	0	5.36417412757874	-	0	1
47	108	B	40	1	0	5.38374304771423	-	0	1
48	108	B	45	1	0	5.20093011856079	-	0	1
49	108	B	52	1	0	6.08476901054382	-	0	1
50	108	B	55	1	0	6.65499591827393	-	0	1
51	108	B	62	1	1	2.76991510391235	-	1	1
52	108	B	66	1	0	5.69588780403137	-	0	1
53	108	B	69	1	0	4.50273013114929	-	0	1
54	108	B	72	1	1	2.66184997558594	-	1	1
55	108	B	73	1	1	4.9087438583374	-	0	0
56	108	B	77	1	1	2.66370797157288	-	1	1
57	108	B	79	1	0	6.19286704063416	-	0	1
58	108	B	81	1	1	2.45671701431274	-	1	1
59	108	B	88	1	0	4.56185603141785	-	0	1
60	108	B	94	1	1	4.01085686683655	-	1	1
61	108	B	96	1	1	1.06281590461731	-	1	1
62	108	B	99	1	1	3.45484089851379	-	1	1
63	108	B	104	1	0	4.4139518737793	-	0	1
64	108	B	109	1	1	2.22668981552124	-	1	1
65	108	B	113	1	1	4.93085408210754	-	0	0
66	108	B	117	1	0	4.41083288192749	-	0	1
67	108	B	120	1	0	4.31496715545654	-	0	1
68	108	B	125	1	1	2.40289998054504	-	1	1
69	108	B	128	1	1	3.0829541683197	-	1	1
70	108	B	135	1	0	5.35774612426758	-	0	1
71	108	B	138	1	0	4.50494194030762	-	0	1
72	108	B	143	1	0	4.65877103805542	-	0	1
73	108	C	1	1	1	6.23681998252869	-	1	1
74	108	C	5	1	1	12.523768901825	-	0	0
75	108	C	8	1	0	10.6596508026123	-	0	1
76	108	C	15	1	1	3.51393294334412	-	1	1
77	108	C	20	1	0	8.69994401931763	-	0	1
78	108	C	24	1	0	5.50593614578247	-	0	1
79	108	C	31	1	0	4.26297903060913	-	0	1
80	108	C	34	1	1	3.96262288093567	-	1	1
81	108	C	36	1	1	7.13771486282349	-	1	1
82	108	C	39	1	0	8.00881505012512	-	0	1
83	108	C	44	1	1	4.25391888618469	-	1	1
84	108	C	47	1	1	5.06685209274292	-	1	1
85	108	C	50	1	0	8.78192591667175	-	0	1
86	108	C	53	1	1	6.18067288398743	-	1	1
87	108	C	56	1	1	5.77581381797791	-	1	1
88	108	C	59	1	0	8.99871182441711	-	1	0
89	108	C	63	1	0	3.26370096206665	-	1	0
90	108	C	65	1	0	7.29090094566345	-	0	1
91	108	C	75	1	1	6.38486409187317	-	0	0
92	108	C	82	1	0	13.2479250431061	-	0	1
93	108	C	85	1	0	13.1546909809113	-	0	1
94	108	C	87	1	0	9.91281700134277	-	0	1
95	108	C	93	1	1	6.43991613388062	-	0	0
96	108	C	97	1	1	8.82280993461609	-	1	1
97	108	C	103	1	1	5.20692420005798	-	1	1
98	108	C	105	1	1	3.38168096542358	-	1	1
99	108	C	108	1	0	6.14970397949219	-	0	1
100	108	C	110	1	0	10.0048050880432	-	0	1
101	108	C	124	1	0	7.1216869354248	-	0	1
102	108	C	126	1	0	1.99591898918152	-	1	0
103	108	C	131	1	1	4.67990899085999	-	0	0
104	108	C	133	1	1	7.0709490776062	-	1	1
105	108	C	136	1	1	6.28480410575867	-	1	1
106	108	C	140	1	1	6.26093697547913	-	1	1
107	108	C	142	1	0	6.44190812110901	-	0	1
108	108	C	144	1	0	8.09461688995361	-	0	1
109	108	AB	1	2	1	2.0149130821228	A	0	0
110	108	AB	5	2	1	2.28830289840698	A	1	1
111	108	AB	8	2	0	6.23615002632141	B	0	1
112	108	AB	15	2	1	2.40168309211731	A	1	1
113	108	AB	20	2	0	5.53271102905273	A	0	1
114	108	AB	24	2	0	6.11197900772095	B	0	1
115	108	AB	31	2	0	5.02986097335815	A	0	1
116	108	AB	34	2	1	5.14104795455933	A	0	0
117	108	AB	36	2	1	1.94798898696899	A	1	1
118	108	AB	39	2	0	3.99193596839905	B	0	1
119	108	AB	44	2	1	5.93723297119141	A	0	0
120	108	AB	47	2	1	3.8928279876709	B	1	1
121	108	AB	50	2	0	7.7149338722229	B	0	1
122	108	AB	53	2	1	4.39693188667297	B	1	1
123	108	AB	56	2	1	2.37990188598633	A	1	1
124	108	AB	59	2	0	7.27834486961365	A	0	1
125	108	AB	63	2	0	5.79642486572266	B	0	1
126	108	AB	65	2	0	5.91668200492859	B	0	1
127	108	AB	75	2	1	1.60380291938782	B	1	1
128	108	AB	82	2	0	5.10037112236023	B	0	1
129	108	AB	85	2	0	5.58442091941833	B	0	1
130	108	AB	87	2	0	4.88092184066772	B	0	1
131	108	AB	93	2	1	5.25464010238647	A	0	0
132	108	AB	97	2	1	1.16490507125854	A	1	1
133	108	AB	103	2	1	2.98927307128906	B	1	1
134	108	AB	105	2	1	1.58050322532654	B	1	1
135	108	AB	108	2	0	5.56797790527344	B	0	1
136	108	AB	110	2	0	4.79895305633545	B	0	1
137	108	AB	124	2	0	5.09989404678345	B	0	1
138	108	AB	126	2	0	4.43481802940369	B	0	1
139	108	AB	131	2	1	1.14528703689575	B	1	1
140	108	AB	133	2	1	1.64006495475769	B	1	1
141	108	AB	136	2	1	3.48791098594666	B	1	1
142	108	AB	140	2	1	1.36870193481445	A	1	1
143	108	AB	142	2	0	5.92093682289124	A	0	1
144	108	AB	144	2	0	5.17301988601685	B	0	1
145	108	AC	4	2	0	6.31787300109863	C	1	0
146	108	AC	11	2	1	2.53013396263123	A	1	1
147	108	AC	14	2	1	4.26986312866211	C	1	1
148	108	AC	17	2	1	2.10093307495117	A	1	1
149	108	AC	21	2	1	1.40413594245911	C	1	1
150	108	AC	23	2	0	5.01849794387817	A	0	1
151	108	AC	26	2	1	0.864760875701904	A	1	1
152	108	AC	29	2	0	4.26519393920898	A	0	1
153	108	AC	32	2	1	2.76043796539307	A	1	1
154	108	AC	37	2	0	5.13586187362671	C	0	1
155	108	AC	40	2	0	5.58997893333435	A	0	1
156	108	AC	45	2	0	7.75199007987976	A	0	1
157	108	AC	52	2	0	8.51296901702881	A	0	1
158	108	AC	55	2	0	6.9714081287384	A	0	1
159	108	AC	62	2	1	2.50737595558167	C	1	1
160	108	AC	66	2	0	5.17689681053162	C	0	1
161	108	AC	69	2	0	4.65698885917664	A	0	1
162	108	AC	72	2	1	3.05619812011719	A	1	1
163	108	AC	73	2	1	2.97333192825317	A	1	1
164	108	AC	77	2	1	1.077712059021	A	1	1
165	108	AC	79	2	0	4.35292816162109	C	1	0
166	108	AC	81	2	1	6.66515898704529	A	0	0
167	108	AC	88	2	0	5.6099910736084	A	0	1
168	108	AC	94	2	1	5.63301205635071	C	1	1
169	108	AC	96	2	1	3.39103388786316	A	1	1
170	108	AC	99	2	1	1.79439306259155	A	1	1
171	108	AC	104	2	0	1.91493797302246	C	1	0
172	108	AC	109	2	1	6.34445309638977	A	0	0
173	108	AC	113	2	1	6.88694381713867	A	0	0
174	108	AC	117	2	0	3.24789094924927	C	0	1
175	108	AC	120	2	0	7.2318799495697	C	0	1
176	108	AC	125	2	1	2.73893189430237	C	1	1
177	108	AC	128	2	1	4.91339492797852	A	0	0
178	108	AC	135	2	0	5.60984587669373	C	0	1
179	108	AC	138	2	0	6.97704410552979	C	0	1
180	108	AC	143	2	0	8.90478992462158	C	0	1
181	108	BC	2	2	1	3.39165902137756	C	1	1
182	108	BC	7	2	1	5.13564014434814	B	0	0
183	108	BC	10	2	0	4.93403506278992	B	0	1
184	108	BC	12	2	0	4.12392711639404	C	0	1
185	108	BC	18	2	1	2.4418830871582	B	1	1
186	108	BC	22	2	0	6.24177503585815	B	0	1
187	108	BC	28	2	0	4.03144383430481	C	0	1
188	108	BC	30	2	0	5.73687505722046	C	0	1
189	108	BC	35	2	0	5.49159908294678	B	0	1
190	108	BC	38	2	1	2.9548978805542	B	1	1
191	108	BC	42	2	1	2.82889795303345	C	0	0
192	108	BC	48	2	1	4.91859889030457	B	0	0
193	108	BC	51	2	0	6.01659607887268	B	0	1
194	108	BC	58	2	1	6.84992790222168	B	0	0
195	108	BC	60	2	0	6.73361587524414	B	0	1
196	108	BC	64	2	0	5.03548502922058	B	0	1
197	108	BC	68	2	1	1.69781613349915	B	1	1
198	108	BC	71	2	1	1.16627502441406	B	1	1
199	108	BC	74	2	0	5.82042217254639	B	0	1
200	108	BC	76	2	1	3.63192701339722	C	1	1
201	108	BC	83	2	0	4.58691787719727	B	0	1
202	108	BC	86	2	1	3.29925489425659	C	1	1
203	108	BC	90	2	0	4.57860684394836	B	0	1
204	108	BC	92	2	1	3.42873811721802	B	0	0
205	108	BC	95	2	1	1.3969202041626	B	1	1
206	108	BC	101	2	0	5.31688904762268	B	0	1
207	108	BC	106	2	1	1.03823304176331	C	1	1
208	108	BC	112	2	0	4.23096680641174	B	0	1
209	108	BC	115	2	0	5.35894298553467	B	0	1
210	108	BC	119	2	1	0.746456861495972	B	1	1
211	108	BC	122	2	1	4.20195984840393	B	0	0
212	108	BC	127	2	1	4.16983199119568	B	1	1
213	108	BC	129	2	0	5.05594396591187	B	0	1
214	108	BC	134	2	0	4.17732214927673	B	0	1
215	108	BC	137	2	0	5.72531795501709	B	0	1
216	108	BC	139	2	1	1.23215794563293	C	1	1
217	108	ABC	3	3	0	4.64126300811768	B	0	1
218	108	ABC	6	3	1	1.53593492507935	A	1	1
219	108	ABC	9	3	0	6.01248216629028	A	0	1
220	108	ABC	13	3	1	2.38123106956482	C	1	1
221	108	ABC	16	3	0	5.53005695343018	B	0	1
222	108	ABC	19	3	1	1.62324786186218	B	1	1
223	108	ABC	25	3	0	3.84754705429077	C	0	1
224	108	ABC	27	3	1	4.00882387161255	B	1	1
225	108	ABC	33	3	0	4.48906898498535	C	0	1
226	108	ABC	41	3	1	1.38912105560303	B	1	1
227	108	ABC	43	3	0	6.27583885192871	B	0	1
228	108	ABC	46	3	1	2.36308598518372	B	1	1
229	108	ABC	49	3	0	6.81755208969116	C	1	0
230	108	ABC	54	3	1	2.47064018249512	C	1	1
231	108	ABC	57	3	0	6.8994300365448	B	0	1
232	108	ABC	61	3	1	2.7026162147522	B	1	1
233	108	ABC	67	3	0	6.87542080879211	A	0	1
234	108	ABC	70	3	1	1.61577677726746	A	1	1
235	108	ABC	78	3	0	3.82081699371338	C	1	0
236	108	ABC	80	3	1	2.47069001197815	A	1	1
237	108	ABC	84	3	0	4.60038089752197	B	0	1
238	108	ABC	89	3	1	1.49762511253357	C	1	1
239	108	ABC	91	3	0	4.75740098953247	B	0	1
240	108	ABC	98	3	1	3.17869210243225	A	1	1
241	108	ABC	100	3	0	6.04246783256531	B	0	1
242	108	ABC	102	3	1	2.66333413124084	B	1	1
243	108	ABC	107	3	0	5.12837314605713	B	0	1
244	108	ABC	111	3	1	2.60540795326233	A	1	1
245	108	ABC	114	3	0	4.75679516792297	B	0	1
246	108	ABC	116	3	1	1.20711708068848	B	1	1
247	108	ABC	118	3	0	4.81097102165222	B	0	1
248	108	ABC	121	3	1	2.82561898231506	C	1	1
249	108	ABC	123	3	0	5.60836315155029	B	0	1
250	108	ABC	130	3	1	3.22031998634338	A	1	1
251	108	ABC	132	3	0	4.35265398025513	B	0	1
252	108	ABC	141	3	1	4.28955602645874	B	0	0
