# Supplementary material for: Performance similarities predict collective benefits in dyadic and triadic joint visual search
Source: PLoS One. 2018 Jan 12;13(1):e0191179. doi: 10.1371/journal.pone.0191179 (PMC5766227; doi:10.1371/journal.pone.0191179)
Supplement: S1 File — (ZIP) [file pone.0191179.s001.zip › 109.csv]

	Grp	Pair	Trial	Condition	correct	RT	press	response	correct_res
1	109	A	2	1	0	7.09478306770325	-	0	1
2	109	A	4	1	1	7.1658980846405	-	1	1
3	109	A	11	1	1	3.78798985481262	-	1	1
4	109	A	14	1	0	6.22892308235168	-	0	1
5	109	A	16	1	0	7.56875896453857	-	0	1
6	109	A	23	1	1	3.09994697570801	-	1	1
7	109	A	29	1	1	5.43499302864075	-	0	0
8	109	A	32	1	0	6.15275287628174	-	0	1
9	109	A	34	1	1	5.57776117324829	-	1	1
10	109	A	39	1	0	6.31499791145325	-	0	1
11	109	A	47	1	0	6.71176099777222	-	0	1
12	109	A	54	1	1	7.1489200592041	-	0	0
13	109	A	56	1	0	7.38405513763428	-	0	1
14	109	A	59	1	1	1.77771687507629	-	1	1
15	109	A	62	1	0	7.98780584335327	-	0	1
16	109	A	65	1	0	5.55991506576538	-	0	1
17	109	A	67	1	1	6.09096693992615	-	0	0
18	109	A	72	1	0	6.62678694725037	-	0	1
19	109	A	78	1	0	8.19893288612366	-	0	1
20	109	A	81	1	1	4.76398706436157	-	1	1
21	109	A	84	1	1	4.96276617050171	-	1	1
22	109	A	87	1	0	4.80791187286377	-	0	1
23	109	A	91	1	1	3.13173794746399	-	1	1
24	109	A	94	1	1	4.55384588241577	-	1	1
25	109	A	96	1	1	3.32176613807678	-	1	1
26	109	A	103	1	0	7.7948009967804	-	0	1
27	109	A	106	1	0	6.95581316947937	-	0	1
28	109	A	111	1	1	6.46578311920166	-	1	1
29	109	A	115	1	0	6.45691299438477	-	0	1
30	109	A	119	1	1	1.80770993232727	-	1	1
31	109	A	121	1	1	2.96094489097595	-	1	1
32	109	A	124	1	1	4.562824010849	-	1	1
33	109	A	127	1	0	5.20784211158752	-	0	1
34	109	A	131	1	0	5.66178011894226	-	0	1
35	109	A	138	1	1	2.29270601272583	-	1	1
36	109	A	142	1	0	5.45177292823792	-	0	1
37	109	B	5	1	0	7.9968900680542	-	0	1
38	109	B	7	1	1	5.94187498092651	-	0	0
39	109	B	13	1	0	6.31575512886047	-	0	1
40	109	B	17	1	0	5.74372720718384	-	0	1
41	109	B	19	1	0	5.16171312332153	-	0	1
42	109	B	22	1	0	5.86772704124451	-	0	1
43	109	B	24	1	0	7.95000100135803	-	0	1
44	109	B	31	1	1	1.71480679512024	-	1	1
45	109	B	33	1	1	6.06085395812988	-	0	0
46	109	B	41	1	1	2.72686100006104	-	1	1
47	109	B	43	1	0	6.34975600242615	-	0	1
48	109	B	46	1	0	6.89315795898438	-	0	1
49	109	B	48	1	0	6.16673302650452	-	0	1
50	109	B	52	1	0	6.18698787689209	-	0	1
51	109	B	58	1	1	1.59465789794922	-	1	1
52	109	B	63	1	0	6.26545882225037	-	0	1
53	109	B	68	1	0	5.70375084877014	-	0	1
54	109	B	70	1	0	6.66176605224609	-	0	1
55	109	B	73	1	1	7.73486709594727	-	0	0
56	109	B	75	1	1	3.43571400642395	-	1	1
57	109	B	80	1	1	1.15668606758118	-	1	1
58	109	B	90	1	0	4.96181893348694	-	0	1
59	109	B	93	1	1	5.64374899864197	-	0	0
60	109	B	97	1	1	7.24973607063293	-	1	1
61	109	B	100	1	1	6.30277514457703	-	1	1
62	109	B	105	1	0	7.75974297523499	-	0	1
63	109	B	108	1	1	1.34069085121155	-	1	1
64	109	B	110	1	1	6.04990696907043	-	1	1
65	109	B	116	1	1	3.90598297119141	-	1	1
66	109	B	118	1	0	5.55390095710754	-	0	1
67	109	B	123	1	1	4.04673385620117	-	1	1
68	109	B	125	1	0	6.78171896934509	-	0	1
69	109	B	128	1	0	7.14584994316101	-	0	1
70	109	B	135	1	1	1.43183612823486	-	1	1
71	109	B	139	1	1	7.04774284362793	-	0	0
72	109	B	141	1	1	6.91475510597229	-	1	1
73	109	C	1	1	1	3.46771383285522	-	1	1
74	109	C	6	1	0	6.21065306663513	-	0	1
75	109	C	9	1	1	2.19078707695007	-	1	1
76	109	C	12	1	0	6.73368501663208	-	0	1
77	109	C	20	1	0	6.57368016242981	-	0	1
78	109	C	26	1	1	6.9589250087738	-	0	0
79	109	C	28	1	0	6.65866804122925	-	0	1
80	109	C	30	1	0	7.61693596839905	-	0	1
81	109	C	36	1	0	6.53092885017395	-	0	1
82	109	C	38	1	0	7.49466800689697	-	0	1
83	109	C	40	1	0	7.5909218788147	-	0	1
84	109	C	45	1	1	6.07878088951111	-	1	1
85	109	C	49	1	0	7.72467994689941	-	0	1
86	109	C	51	1	1	1.71034002304077	-	1	1
87	109	C	60	1	1	2.08683800697327	-	1	1
88	109	C	64	1	0	5.10165095329285	-	0	1
89	109	C	66	1	0	5.99092197418213	-	0	1
90	109	C	69	1	0	6.62491202354431	-	0	1
91	109	C	77	1	0	5.73971891403198	-	0	1
92	109	C	82	1	1	3.2008798122406	-	1	1
93	109	C	85	1	1	5.21166801452637	-	1	1
94	109	C	88	1	1	2.55480718612671	-	1	1
95	109	C	92	1	1	6.4459240436554	-	0	0
96	109	C	95	1	1	4.00890493392944	-	1	1
97	109	C	98	1	0	6.08667683601379	-	0	1
98	109	C	102	1	1	6.8809289932251	-	0	0
99	109	C	107	1	0	6.96569108963013	-	0	1
100	109	C	112	1	0	5.74877595901489	-	0	1
101	109	C	114	1	0	5.53366494178772	-	0	1
102	109	C	122	1	0	6.41291689872742	-	0	1
103	109	C	129	1	1	6.59981918334961	-	0	0
104	109	C	132	1	1	3.18863701820374	-	1	1
105	109	C	134	1	1	2.88293600082397	-	1	1
106	109	C	137	1	1	6.67087507247925	-	1	1
107	109	C	140	1	1	2.70091819763184	-	1	1
108	109	C	143	1	1	1.73656582832336	-	1	1
109	109	AB	1	2	1	5.58658790588379	A	1	1
110	109	AB	6	2	0	6.16607403755188	B	0	1
111	109	AB	9	2	1	1.65696406364441	A	1	1
112	109	AB	12	2	0	5.2343008518219	A	0	1
113	109	AB	20	2	0	4.87643790245056	B	0	1
114	109	AB	26	2	1	5.16984581947327	A	1	1
115	109	AB	28	2	0	4.54270815849304	B	0	1
116	109	AB	30	2	0	5.65663504600525	B	0	1
117	109	AB	36	2	0	7.1674439907074	A	0	1
118	109	AB	38	2	0	6.04026699066162	B	0	1
119	109	AB	40	2	0	6.26969909667969	A	0	1
120	109	AB	45	2	1	1.10891103744507	B	1	1
121	109	AB	49	2	0	6.15460610389709	B	0	1
122	109	AB	51	2	1	2.1391909122467	B	1	1
123	109	AB	60	2	1	2.07492208480835	A	1	1
124	109	AB	64	2	0	5.57779002189636	B	0	1
125	109	AB	66	2	0	4.80106091499329	A	0	1
126	109	AB	69	2	0	5.54172086715698	B	0	1
127	109	AB	77	2	0	5.31272602081299	A	1	0
128	109	AB	82	2	1	2.10973596572876	A	1	1
129	109	AB	85	2	1	1.52064204216003	B	1	1
130	109	AB	88	2	1	5.65996813774109	A	1	1
131	109	AB	92	2	1	1.08082103729248	B	1	1
132	109	AB	95	2	1	3.69605398178101	B	1	1
133	109	AB	98	2	0	8.64294791221619	A	0	1
134	109	AB	102	2	1	1.60761404037476	B	1	1
135	109	AB	107	2	0	5.65996980667114	A	0	1
136	109	AB	112	2	0	7.06864094734192	A	0	1
137	109	AB	114	2	0	0.973193168640137	A	0	1
138	109	AB	122	2	0	6.05870199203491	A	0	1
139	109	AB	129	2	1	1.3359169960022	B	1	1
140	109	AB	132	2	1	2.6829400062561	B	1	1
141	109	AB	134	2	1	1.28204107284546	B	1	1
142	109	AB	137	2	1	0.807430982589722	A	1	1
143	109	AB	140	2	1	2.90463399887085	A	1	1
144	109	AB	143	2	1	2.7079541683197	A	1	1
145	109	AC	5	2	0	5.70142388343811	C	0	1
146	109	AC	7	2	1	1.07691097259521	A	1	1
147	109	AC	13	2	0	6.2285008430481	C	0	1
148	109	AC	17	2	0	7.03489995002747	C	0	1
149	109	AC	19	2	0	6.10468912124634	A	0	1
150	109	AC	22	2	0	7.49317216873169	A	0	1
151	109	AC	24	2	0	5.74462509155273	A	0	1
152	109	AC	31	2	1	6.44700002670288	A	0	0
153	109	AC	33	2	1	1.55164098739624	A	1	1
154	109	AC	41	2	1	2.68987894058228	C	1	1
155	109	AC	43	2	0	7.17271089553833	A	0	1
156	109	AC	46	2	0	6.36425805091858	A	0	1
157	109	AC	48	2	0	6.33665299415588	A	0	1
158	109	AC	52	2	0	6.2238929271698	C	0	1
159	109	AC	58	2	1	0.892896890640259	A	1	1
160	109	AC	63	2	0	5.91685199737549	C	0	1
161	109	AC	68	2	0	7.03391194343567	C	0	1
162	109	AC	70	2	0	5.75165486335754	C	0	1
163	109	AC	73	2	1	5.50506091117859	A	1	1
164	109	AC	75	2	1	1.50667595863342	A	1	1
165	109	AC	80	2	1	1.35685706138611	C	1	1
166	109	AC	90	2	0	5.71991300582886	C	0	1
167	109	AC	93	2	1	6.41664505004883	A	0	0
168	109	AC	97	2	1	2.41386795043945	C	1	1
169	109	AC	100	2	1	6.45991206169128	C	0	0
170	109	AC	105	2	0	6.2180290222168	A	0	1
171	109	AC	108	2	1	6.36391496658325	C	0	0
172	109	AC	110	2	1	1.07763290405273	A	1	1
173	109	AC	116	2	1	1.952388048172	A	1	1
174	109	AC	118	2	0	5.53961610794067	A	0	1
175	109	AC	123	2	1	6.27189898490906	C	0	0
176	109	AC	125	2	0	5.85141587257385	A	0	1
177	109	AC	128	2	0	5.62969088554382	A	0	1
178	109	AC	135	2	1	2.73238492012024	A	1	1
179	109	AC	139	2	1	3.90888404846191	A	1	1
180	109	AC	141	2	1	3.73605990409851	A	1	1
181	109	BC	2	2	0	6.19531798362732	B	0	1
182	109	BC	4	2	1	3.19548296928406	B	1	1
183	109	BC	11	2	1	3.97670602798462	B	1	1
184	109	BC	14	2	0	6.01888298988342	C	0	1
185	109	BC	16	2	0	6.8358850479126	C	0	1
186	109	BC	23	2	1	6.19708299636841	B	0	0
187	109	BC	29	2	1	2.06265902519226	B	1	1
188	109	BC	32	2	0	6.86204886436462	B	0	1
189	109	BC	34	2	1	2.85325407981873	B	1	1
190	109	BC	39	2	0	6.31867218017578	B	1	0
191	109	BC	47	2	0	7.22016000747681	B	0	1
192	109	BC	54	2	1	5.56372308731079	B	1	1
193	109	BC	56	2	0	6.73674821853638	C	0	1
194	109	BC	59	2	1	1.71685791015625	C	1	1
195	109	BC	62	2	0	5.41788482666016	C	0	1
196	109	BC	65	2	0	5.4955780506134	B	0	1
197	109	BC	67	2	1	3.26692008972168	B	1	1
198	109	BC	72	2	0	5.91590118408203	C	0	1
199	109	BC	78	2	0	4.98089814186096	C	0	1
200	109	BC	81	2	1	3.81572294235229	B	1	1
201	109	BC	84	2	1	6.61216521263123	B	0	0
202	109	BC	87	2	0	6.14586591720581	C	0	1
203	109	BC	91	2	1	4.50252389907837	C	1	1
204	109	BC	94	2	1	3.11492109298706	C	1	1
205	109	BC	96	2	1	1.56988286972046	C	1	1
206	109	BC	103	2	0	7.88888788223267	C	0	1
207	109	BC	106	2	0	7.63889503479004	C	0	1
208	109	BC	111	2	1	4.88922905921936	B	1	1
209	109	BC	115	2	0	5.73591709136963	C	0	1
210	109	BC	119	2	1	4.20186185836792	C	1	1
211	109	BC	121	2	1	3.28753399848938	B	1	1
212	109	BC	124	2	1	4.13610696792603	B	1	1
213	109	BC	127	2	0	5.97223806381226	B	0	1
214	109	BC	131	2	0	5.63225793838501	C	0	1
215	109	BC	138	2	1	0.908894062042236	C	1	1
216	109	BC	142	2	0	6.26085901260376	C	0	1
217	109	ABC	3	3	0	5.51845502853394	C	0	1
218	109	ABC	8	3	1	6.57368898391724	C	0	0
219	109	ABC	10	3	0	5.72648191452026	B	0	1
220	109	ABC	15	3	1	5.2576789855957	A	0	0
221	109	ABC	18	3	0	5.22351408004761	B	0	1
222	109	ABC	21	3	1	6.12778687477112	B	1	1
223	109	ABC	25	3	0	6.34403204917908	C	0	1
224	109	ABC	27	3	1	3.06569194793701	A	1	1
225	109	ABC	35	3	0	6.62056112289429	C	0	1
226	109	ABC	37	3	1	3.00665998458862	A	1	1
227	109	ABC	42	3	0	7.29152083396912	A	0	1
228	109	ABC	44	3	1	1.57967615127563	B	1	1
229	109	ABC	50	3	0	6.20809507369995	A	0	1
230	109	ABC	53	3	1	1.62385296821594	A	1	1
231	109	ABC	55	3	0	3.26627016067505	A	1	0
232	109	ABC	57	3	1	3.00856518745422	C	1	1
233	109	ABC	61	3	0	5.87138891220093	C	0	1
234	109	ABC	71	3	1	1.96020197868347	A	1	1
235	109	ABC	74	3	0	6.283607006073	C	0	1
236	109	ABC	76	3	1	3.58247303962708	A	1	1
237	109	ABC	79	3	0	6.54265213012695	C	0	1
238	109	ABC	83	3	1	5.32672715187073	C	0	0
239	109	ABC	86	3	0	5.74340987205505	A	0	1
240	109	ABC	89	3	1	1.75772905349731	A	1	1
241	109	ABC	99	3	0	7.09060978889465	C	0	1
242	109	ABC	101	3	1	5.55943584442139	A	1	1
243	109	ABC	104	3	0	8.19173407554626	C	0	1
244	109	ABC	109	3	1	1.97229909896851	A	1	1
245	109	ABC	113	3	0	6.29961109161377	C	0	1
246	109	ABC	117	3	1	4.62023520469666	A	1	1
247	109	ABC	120	3	0	6.5646059513092	A	0	1
248	109	ABC	126	3	1	0.828350067138672	A	1	1
249	109	ABC	130	3	0	5.10666489601135	A	0	1
250	109	ABC	133	3	1	5.59804105758667	A	0	0
251	109	ABC	136	3	0	7.30356001853943	C	0	1
252	109	ABC	144	3	1	0.85295295715332	A	1	1
