# Supplementary material for: Performance similarities predict collective benefits in dyadic and triadic joint visual search
Source: PLoS One. 2018 Jan 12;13(1):e0191179. doi: 10.1371/journal.pone.0191179 (PMC5766227; doi:10.1371/journal.pone.0191179)
Supplement: S1 File — (ZIP) [file pone.0191179.s001.zip › 110.csv]

	Grp	Pair	Trial	Condition	correct	RT	press	response	correct_res
1	110	A	4	1	0	8.52503299713135	-	0	1
2	110	A	8	1	0	7.91986203193665	-	0	1
3	110	A	13	1	0	5.89477705955505	-	0	1
4	110	A	15	1	1	7.12579298019409	-	0	0
5	110	A	17	1	1	8.37979102134705	-	0	0
6	110	A	20	1	0	11.848072052002	-	0	1
7	110	A	23	1	1	2.12072491645813	-	1	1
8	110	A	31	1	1	1.82866787910461	-	1	1
9	110	A	33	1	1	8.79282307624817	-	1	1
10	110	A	40	1	0	6.69984412193298	-	0	1
11	110	A	45	1	0	6.92190289497375	-	0	1
12	110	A	47	1	0	6.13373684883118	-	0	1
13	110	A	54	1	0	6.53575921058655	-	0	1
14	110	A	56	1	0	4.57876396179199	-	0	1
15	110	A	60	1	0	5.48675084114075	-	0	1
16	110	A	62	1	0	5.61075305938721	-	0	1
17	110	A	64	1	1	4.13389706611633	-	1	1
18	110	A	66	1	1	5.01672983169556	-	0	0
19	110	A	80	1	0	4.81179404258728	-	0	1
20	110	A	82	1	0	3.86387014389038	-	0	1
21	110	A	84	1	0	3.84574413299561	-	0	1
22	110	A	86	1	0	3.05173492431641	-	0	1
23	110	A	88	1	0	5.40380597114563	-	0	1
24	110	A	92	1	1	5.28576493263245	-	1	1
25	110	A	95	1	1	1.30982995033264	-	1	1
26	110	A	103	1	1	5.57292294502258	-	0	0
27	110	A	105	1	0	6.12885212898254	-	0	1
28	110	A	110	1	1	3.55884504318237	-	1	1
29	110	A	113	1	1	5.65296816825867	-	0	0
30	110	A	119	1	1	6.45073890686035	-	0	0
31	110	A	121	1	1	6.24772906303406	-	1	1
32	110	A	125	1	1	6.68975400924683	-	0	0
33	110	A	127	1	1	6.45571708679199	-	0	0
34	110	A	137	1	1	8.50786805152893	-	0	0
35	110	A	139	1	1	3.87484502792358	-	1	1
36	110	A	141	1	0	8.68193912506104	-	0	1
37	110	B	3	1	1	4.97795391082764	-	1	1
38	110	B	6	1	1	3.13593983650208	-	1	1
39	110	B	10	1	1	1.99393105506897	-	1	1
40	110	B	19	1	0	9.090989112854	-	0	1
41	110	B	22	1	1	3.99795699119568	-	1	1
42	110	B	26	1	1	1.69992685317993	-	1	1
43	110	B	29	1	1	8.60097503662109	-	1	1
44	110	B	34	1	0	1.28692197799683	-	1	0
45	110	B	36	1	1	6.64995098114014	-	1	1
46	110	B	39	1	1	5.99193596839905	-	1	1
47	110	B	41	1	1	1.32695198059082	-	1	1
48	110	B	43	1	1	5.46094298362732	-	1	1
49	110	B	48	1	1	7.38994288444519	-	1	1
50	110	B	52	1	0	11.444983959198	-	0	1
51	110	B	57	1	1	12.3750281333923	-	1	1
52	110	B	59	1	0	10.6450009346008	-	0	1
53	110	B	69	1	0	4.16469407081604	-	0	1
54	110	B	71	1	0	9.3340220451355	-	0	1
55	110	B	73	1	1	3.57192397117615	-	1	1
56	110	B	77	1	1	8.73094320297241	-	0	0
57	110	B	83	1	0	11.5368649959564	-	0	1
58	110	B	85	1	0	8.69703388214111	-	0	1
59	110	B	87	1	1	1.44492602348328	-	1	1
60	110	B	90	1	1	10.7129058837891	-	1	1
61	110	B	93	1	1	5.65872693061829	-	1	1
62	110	B	99	1	1	6.22773694992065	-	1	1
63	110	B	101	1	0	10.9090030193329	-	0	1
64	110	B	112	1	0	14.4050080776215	-	0	1
65	110	B	123	1	0	6.80695390701294	-	0	1
66	110	B	128	1	0	7.29476499557495	-	0	1
67	110	B	130	1	0	6.45698094367981	-	0	1
68	110	B	132	1	0	7.06596779823303	-	0	1
69	110	B	134	1	0	4.27993607521057	-	0	1
70	110	B	136	1	0	6.58395910263062	-	0	1
71	110	B	138	1	0	6.07496094703674	-	0	1
72	110	B	144	1	0	6.73670697212219	-	0	1
73	110	C	1	1	1	3.49068808555603	-	1	1
74	110	C	7	1	1	3.13481497764587	-	1	1
75	110	C	9	1	0	7.34468793869019	-	0	1
76	110	C	11	1	0	4.35967493057251	-	0	1
77	110	C	18	1	0	5.00669288635254	-	0	1
78	110	C	21	1	0	4.77381896972656	-	0	1
79	110	C	24	1	1	3.88370394706726	-	1	1
80	110	C	28	1	0	5.15881490707397	-	0	1
81	110	C	35	1	0	6.53786301612854	-	0	1
82	110	C	37	1	0	4.9926700592041	-	0	1
83	110	C	44	1	1	4.10981106758118	-	1	1
84	110	C	46	1	0	6.2866530418396	-	0	1
85	110	C	50	1	1	2.2016909122467	-	1	1
86	110	C	53	1	0	4.48874592781067	-	0	1
87	110	C	55	1	0	5.62582015991211	-	0	1
88	110	C	58	1	0	6.02270793914795	-	0	1
89	110	C	68	1	1	1.38765096664429	-	1	1
90	110	C	70	1	1	5.65091419219971	-	0	0
91	110	C	74	1	1	4.3859441280365	-	1	1
92	110	C	76	1	1	1.80068182945251	-	1	1
93	110	C	78	1	1	1.60384893417358	-	1	1
94	110	C	89	1	1	5.20967602729797	-	1	1
95	110	C	97	1	1	5.79069399833679	-	0	0
96	110	C	100	1	0	7.16566300392151	-	0	1
97	110	C	102	1	0	6.53478598594666	-	0	1
98	110	C	106	1	1	2.47578692436218	-	1	1
99	110	C	108	1	1	4.85880589485168	-	0	0
100	110	C	115	1	0	5.7616069316864	-	0	1
101	110	C	117	1	0	5.00668501853943	-	0	1
102	110	C	120	1	0	4.45601892471313	-	0	1
103	110	C	122	1	1	2.31465291976929	-	1	1
104	110	C	124	1	0	3.65664100646973	-	0	1
105	110	C	126	1	1	4.35765600204468	-	0	0
106	110	C	131	1	1	1.03358602523804	-	1	1
107	110	C	135	1	1	1.96292281150818	-	1	1
108	110	C	143	1	0	4.73384809494019	-	0	1
109	110	AB	1	2	1	6.82800889015198	B	1	1
110	110	AB	7	2	1	5.74792695045471	B	0	0
111	110	AB	9	2	0	7.5362560749054	A	0	1
112	110	AB	11	2	0	8.09640407562256	A	0	1
113	110	AB	18	2	0	6.72686696052551	B	0	1
114	110	AB	21	2	0	5.20276594161987	B	0	1
115	110	AB	24	2	1	5.50994491577148	B	1	1
116	110	AB	28	2	0	8.11301183700562	B	0	1
117	110	AB	35	2	0	8.9612410068512	B	0	1
118	110	AB	37	2	0	7.60116100311279	B	0	1
119	110	AB	44	2	1	4.66096711158752	B	1	1
120	110	AB	46	2	0	5.91417407989502	A	0	1
121	110	AB	50	2	1	2.22838187217712	A	1	1
122	110	AB	53	2	0	6.2813560962677	B	0	1
123	110	AB	55	2	0	6.63267707824707	A	0	1
124	110	AB	58	2	0	5.63403391838074	B	0	1
125	110	AB	68	2	1	3.19186186790466	B	1	1
126	110	AB	70	2	1	3.21925401687622	B	1	1
127	110	AB	74	2	1	2.41356587409973	B	1	1
128	110	AB	76	2	1	1.89849710464478	A	1	1
129	110	AB	78	2	1	3.17590618133545	B	1	1
130	110	AB	89	2	1	1.46592688560486	B	1	1
131	110	AB	97	2	1	4.98867702484131	B	1	1
132	110	AB	100	2	0	6.7303729057312	B	0	1
133	110	AB	102	2	0	5.24672794342041	A	0	1
134	110	AB	106	2	1	5.81484007835388	A	1	1
135	110	AB	108	2	1	5.08492708206177	A	1	1
136	110	AB	115	2	0	4.83893799781799	B	0	1
137	110	AB	117	2	0	6.60797214508057	B	0	1
138	110	AB	120	2	0	7.07085800170898	B	0	1
139	110	AB	122	2	1	3.92892289161682	B	1	1
140	110	AB	124	2	0	4.76294302940369	B	0	1
141	110	AB	126	2	1	1.37191200256348	B	1	1
142	110	AB	131	2	1	5.15292286872864	B	1	1
143	110	AB	135	2	1	4.65291905403137	B	0	0
144	110	AB	143	2	0	3.38890504837036	B	0	1
145	110	AC	3	2	1	3.87372183799744	A	1	1
146	110	AC	6	2	1	3.4205470085144	C	1	1
147	110	AC	10	2	1	2.87867903709412	A	1	1
148	110	AC	19	2	0	5.97151684761047	C	0	1
149	110	AC	22	2	1	2.33468294143677	A	1	1
150	110	AC	26	2	1	1.55860304832458	A	1	1
151	110	AC	29	2	1	4.04914498329163	C	1	1
152	110	AC	34	2	0	4.143639087677	C	0	1
153	110	AC	36	2	1	1.62703895568848	C	1	1
154	110	AC	39	2	1	3.86060214042664	C	0	0
155	110	AC	41	2	1	5.95844721794128	C	1	1
156	110	AC	43	2	1	4.44179201126099	C	0	0
157	110	AC	48	2	1	1.53561997413635	A	1	1
158	110	AC	52	2	0	7.53030490875244	C	0	1
159	110	AC	57	2	1	2.64258790016174	C	1	1
160	110	AC	59	2	0	5.55758500099182	C	0	1
161	110	AC	69	2	0	4.75188493728638	C	0	1
162	110	AC	71	2	0	4.67264485359192	C	0	1
163	110	AC	73	2	1	1.97775602340698	C	1	1
164	110	AC	77	2	1	2.25522398948669	C	1	1
165	110	AC	83	2	0	4.87986087799072	C	0	1
166	110	AC	85	2	0	4.28154182434082	C	0	1
167	110	AC	87	2	1	4.59505009651184	C	0	0
168	110	AC	90	2	1	1.195307970047	C	1	1
169	110	AC	93	2	1	3.39924001693726	A	1	1
170	110	AC	99	2	1	3.14287996292114	C	0	0
171	110	AC	101	2	0	5.5888819694519	C	0	1
172	110	AC	112	2	0	6.00732803344727	C	0	1
173	110	AC	123	2	0	4.53178906440735	C	0	1
174	110	AC	128	2	0	4.39162302017212	C	0	1
175	110	AC	130	2	0	5.67145299911499	C	0	1
176	110	AC	132	2	0	4.99716806411743	C	0	1
177	110	AC	134	2	0	4.17676615715027	C	0	1
178	110	AC	136	2	0	4.68987512588501	C	0	1
179	110	AC	138	2	0	4.29839491844177	C	0	1
180	110	AC	144	2	0	3.43790316581726	C	1	0
181	110	BC	4	2	0	4.59167885780334	C	0	1
182	110	BC	8	2	0	5.49348592758179	C	0	1
183	110	BC	13	2	0	4.60098600387573	B	1	0
184	110	BC	15	2	1	2.9534809589386	C	1	1
185	110	BC	17	2	1	3.53623199462891	B	1	1
186	110	BC	20	2	0	5.77502393722534	C	0	1
187	110	BC	23	2	1	3.05888986587524	B	1	1
188	110	BC	31	2	1	0.927445888519287	C	1	1
189	110	BC	33	2	1	4.64793300628662	B	1	1
190	110	BC	40	2	0	7.71450710296631	C	0	1
191	110	BC	45	2	0	1.40845084190369	B	1	0
192	110	BC	47	2	0	5.9052140712738	C	0	1
193	110	BC	54	2	0	4.44691896438599	B	0	1
194	110	BC	56	2	0	5.21952199935913	C	0	1
195	110	BC	60	2	0	6.16010189056396	C	0	1
196	110	BC	62	2	0	5.93700790405273	C	0	1
197	110	BC	64	2	1	1.64284920692444	C	1	1
198	110	BC	66	2	1	1.20792484283447	B	1	1
199	110	BC	80	2	0	4.234943151474	C	0	1
200	110	BC	82	2	0	5.36802911758423	B	0	1
201	110	BC	84	2	0	3.84266090393066	C	0	1
202	110	BC	86	2	0	4.6623330116272	B	0	1
203	110	BC	88	2	0	5.41679286956787	C	0	1
204	110	BC	92	2	1	4.64390397071838	B	0	0
205	110	BC	95	2	1	1.1688380241394	C	1	1
206	110	BC	103	2	1	5.48094201087952	B	1	1
207	110	BC	105	2	0	3.93317604064941	C	0	1
208	110	BC	110	2	1	3.12592506408691	B	1	1
209	110	BC	113	2	1	2.41992092132568	C	1	1
210	110	BC	119	2	1	4.38971209526062	B	1	1
211	110	BC	121	2	1	3.07505106925964	C	1	1
212	110	BC	125	2	1	1.82976293563843	C	1	1
213	110	BC	127	2	1	3.3067319393158	C	1	1
214	110	BC	137	2	1	3.32654309272766	C	1	1
215	110	BC	139	2	1	4.28294396400452	B	1	1
216	110	BC	141	2	0	4.72877883911133	C	0	1
217	110	ABC	2	3	0	4.49985003471375	C	0	1
218	110	ABC	5	3	1	4.28076601028442	A	1	1
219	110	ABC	12	3	0	4.36766695976257	C	0	1
220	110	ABC	14	3	1	3.36027002334595	A	1	1
221	110	ABC	16	3	0	4.17359590530396	B	0	1
222	110	ABC	25	3	1	4.31977915763855	B	1	1
223	110	ABC	27	3	0	5.66270518302917	B	1	0
224	110	ABC	30	3	1	3.08912181854248	B	1	1
225	110	ABC	32	3	0	4.86201810836792	C	0	1
226	110	ABC	38	3	1	2.21670603752136	C	1	1
227	110	ABC	42	3	0	6.02465915679932	B	0	1
228	110	ABC	49	3	1	3.33683300018311	C	1	1
229	110	ABC	51	3	0	7.27872204780579	C	0	1
230	110	ABC	61	3	1	3.8767991065979	C	1	1
231	110	ABC	63	3	0	7.07460188865662	B	0	1
232	110	ABC	65	3	1	4.35367321968079	B	1	1
233	110	ABC	67	3	0	3.14164400100708	C	0	1
234	110	ABC	72	3	1	0.960061073303223	C	1	1
235	110	ABC	75	3	0	4.6308958530426	C	0	1
236	110	ABC	79	3	1	1.64935803413391	A	1	1
237	110	ABC	81	3	0	4.51672101020813	A	0	1
238	110	ABC	91	3	1	4.53084111213684	A	0	0
239	110	ABC	94	3	0	3.73968505859375	C	0	1
240	110	ABC	96	3	1	4.61873197555542	C	0	0
241	110	ABC	98	3	0	6.76028990745544	A	0	1
242	110	ABC	104	3	1	1.47438502311707	A	1	1
243	110	ABC	107	3	0	4.10270595550537	C	0	1
244	110	ABC	109	3	1	4.81265997886658	B	0	0
245	110	ABC	111	3	0	5.86366510391235	C	0	1
246	110	ABC	114	3	1	3.32580900192261	B	1	1
247	110	ABC	116	3	0	4.74256920814514	B	0	1
248	110	ABC	118	3	1	2.92193412780762	C	1	1
249	110	ABC	129	3	0	4.70835208892822	C	0	1
250	110	ABC	133	3	1	1.9162449836731	B	1	1
251	110	ABC	140	3	0	3.93053698539734	C	0	1
252	110	ABC	142	3	1	1.91922497749329	B	1	1
