# Supplementary material for: Performance similarities predict collective benefits in dyadic and triadic joint visual search
Source: PLoS One. 2018 Jan 12;13(1):e0191179. doi: 10.1371/journal.pone.0191179 (PMC5766227; doi:10.1371/journal.pone.0191179)
Supplement: S1 File — (ZIP) [file pone.0191179.s001.zip › 111.csv]

	Grp	Pair	Trial	Condition	correct	RT	press	response	correct_res
1	111	A	8	1	1	5.24975085258484	-	1	1
2	111	A	10	1	0	9.82381510734558	-	0	1
3	111	A	13	1	1	5.49374580383301	-	1	1
4	111	A	15	1	0	8.6809549331665	-	0	1
5	111	A	20	1	0	9.68793702125549	-	0	1
6	111	A	22	1	1	7.45579791069031	-	1	1
7	111	A	25	1	0	12.1248528957367	-	0	1
8	111	A	27	1	1	8.71774816513062	-	1	1
9	111	A	35	1	0	9.28706693649292	-	0	1
10	111	A	41	1	1	7.40395379066467	-	0	0
11	111	A	44	1	1	8.90378403663635	-	1	1
12	111	A	46	1	0	13.7750079631805	-	0	1
13	111	A	48	1	1	1.51172709465027	-	1	1
14	111	A	50	1	0	8.97095084190369	-	0	1
15	111	A	55	1	1	8.04676795005798	-	1	1
16	111	A	57	1	0	10.6138370037079	-	0	1
17	111	A	66	1	1	2.96786904335022	-	1	1
18	111	A	72	1	1	5.32587695121765	-	1	1
19	111	A	73	1	1	9.02505779266357	-	1	1
20	111	A	77	1	0	8.07306313514709	-	0	1
21	111	A	93	1	1	1.89969992637634	-	1	1
22	111	A	95	1	0	8.5000331401825	-	0	1
23	111	A	97	1	1	7.30079293251038	-	0	0
24	111	A	99	1	1	5.12486505508423	-	1	1
25	111	A	103	1	0	7.7738049030304	-	0	1
26	111	A	106	1	0	6.5229959487915	-	0	1
27	111	A	108	1	1	9.07780981063843	-	1	1
28	111	A	110	1	0	7.83076906204224	-	0	1
29	111	A	112	1	1	2.18669891357422	-	1	1
30	111	A	119	1	0	9.88781976699829	-	0	1
31	111	A	122	1	0	7.25524091720581	-	0	1
32	111	A	124	1	0	8.04092597961426	-	0	1
33	111	A	132	1	0	5.94476413726807	-	0	1
34	111	A	138	1	1	7.74405002593994	-	0	0
35	111	A	140	1	1	5.54874396324158	-	1	1
36	111	A	143	1	0	8.65092015266418	-	0	1
37	111	B	4	1	0	7.98976588249207	-	0	1
38	111	B	7	1	1	7.84600591659546	-	0	0
39	111	B	12	1	0	8.10702800750732	-	0	1
40	111	B	16	1	1	7.56097888946533	-	1	1
41	111	B	18	1	0	9.01099395751953	-	1	0
42	111	B	24	1	1	7.62095808982849	-	1	1
43	111	B	26	1	1	2.97993588447571	-	1	1
44	111	B	30	1	1	5.87474703788757	-	1	1
45	111	B	32	1	0	9.05291795730591	-	0	1
46	111	B	42	1	0	8.39876484870911	-	0	1
47	111	B	47	1	1	2.87195587158203	-	1	1
48	111	B	56	1	0	8.30880784988403	-	0	1
49	111	B	58	1	1	3.45795011520386	-	1	1
50	111	B	60	1	0	9.12698793411255	-	0	1
51	111	B	62	1	1	2.98421502113342	-	1	1
52	111	B	64	1	1	2.18095207214355	-	1	1
53	111	B	68	1	0	8.61194801330566	-	0	1
54	111	B	71	1	1	6.63696312904358	-	1	1
55	111	B	75	1	0	8.19871807098389	-	0	1
56	111	B	80	1	1	3.3099410533905	-	1	1
57	111	B	83	1	1	6.54673409461975	-	1	1
58	111	B	90	1	1	7.78897905349731	-	1	1
59	111	B	92	1	1	8.06977200508118	-	1	1
60	111	B	96	1	1	7.63375210762024	-	0	0
61	111	B	100	1	0	8.74687600135803	-	0	1
62	111	B	102	1	0	7.31086587905884	-	0	1
63	111	B	104	1	0	8.04273009300232	-	0	1
64	111	B	109	1	0	8.53090310096741	-	0	1
65	111	B	116	1	1	6.149747133255	-	0	0
66	111	B	120	1	0	7.97876620292664	-	0	1
67	111	B	125	1	1	3.65984892845154	-	1	1
68	111	B	127	1	0	7.75199508666992	-	0	1
69	111	B	129	1	0	7.58395099639893	-	0	1
70	111	B	135	1	1	3.58896088600159	-	1	1
71	111	B	139	1	0	7.3357458114624	-	0	1
72	111	B	141	1	0	7.07774496078491	-	0	1
73	111	C	2	1	0	11.424920797348	-	0	1
74	111	C	5	1	1	8.80965614318848	-	1	1
75	111	C	9	1	1	3.21972298622131	-	1	1
76	111	C	11	1	0	8.53279995918274	-	0	1
77	111	C	19	1	0	11.1456711292267	-	0	1
78	111	C	21	1	0	10.323627948761	-	0	1
79	111	C	28	1	1	10.8396949768066	-	0	0
80	111	C	33	1	1	5.4896719455719	-	1	1
81	111	C	36	1	0	9.76586699485779	-	0	1
82	111	C	38	1	1	6.27567911148071	-	1	1
83	111	C	40	1	1	8.14682483673096	-	1	1
84	111	C	43	1	1	5.65790200233459	-	1	1
85	111	C	51	1	0	8.61383390426636	-	0	1
86	111	C	53	1	0	11.0658159255981	-	0	1
87	111	C	59	1	1	11.6497941017151	-	0	0
88	111	C	61	1	0	11.4608390331268	-	0	1
89	111	C	67	1	0	9.28584694862366	-	0	1
90	111	C	70	1	1	5.64663314819336	-	1	1
91	111	C	74	1	0	10.1666860580444	-	0	1
92	111	C	78	1	1	4.0345778465271	-	1	1
93	111	C	82	1	1	3.4546799659729	-	1	1
94	111	C	84	1	0	9.56468391418457	-	0	1
95	111	C	86	1	0	9.47381401062012	-	0	1
96	111	C	88	1	1	4.40481901168823	-	1	1
97	111	C	94	1	0	9.73167204856873	-	0	1
98	111	C	101	1	1	7.84882616996765	-	1	1
99	111	C	107	1	1	1.08669805526733	-	1	1
100	111	C	111	1	1	6.3926739692688	-	1	1
101	111	C	113	1	0	8.94083404541016	-	0	1
102	111	C	115	1	0	8.39567613601685	-	0	1
103	111	C	117	1	1	5.16377401351929	-	1	1
104	111	C	130	1	0	7.25769901275635	-	0	1
105	111	C	134	1	0	7.76368308067322	-	0	1
106	111	C	136	1	0	7.35768699645996	-	0	1
107	111	C	142	1	1	5.51784801483154	-	1	1
108	111	C	144	1	1	1.92280912399292	-	1	1
109	111	AB	2	2	0	9.1610848903656	A	0	1
110	111	AB	5	2	1	7.71600389480591	B	1	1
111	111	AB	9	2	1	6.21265006065369	A	1	1
112	111	AB	11	2	0	8.85485911369324	A	0	1
113	111	AB	19	2	0	7.60945796966553	A	0	1
114	111	AB	21	2	0	8.02767515182495	A	0	1
115	111	AB	28	2	1	2.28284907341003	B	1	1
116	111	AB	33	2	1	2.46834683418274	A	1	1
117	111	AB	36	2	0	7.94395685195923	B	0	1
118	111	AB	38	2	1	2.18660306930542	A	1	1
119	111	AB	40	2	1	3.07275485992432	A	1	1
120	111	AB	43	2	1	2.5236279964447	B	1	1
121	111	AB	51	2	0	7.42893505096436	B	0	1
122	111	AB	53	2	0	7.00496888160706	B	0	1
123	111	AB	59	2	1	5.82380294799805	A	1	1
124	111	AB	61	2	0	7.52900409698486	B	0	1
125	111	AB	67	2	0	8.26593899726868	B	0	1
126	111	AB	70	2	1	6.08395385742188	B	1	1
127	111	AB	74	2	0	7.24435901641846	B	0	1
128	111	AB	78	2	1	1.9758129119873	A	1	1
129	111	AB	82	2	1	5.11498403549194	A	1	1
130	111	AB	84	2	0	5.34509897232056	A	0	1
131	111	AB	86	2	0	6.62305402755737	A	0	1
132	111	AB	88	2	1	5.4699079990387	B	1	1
133	111	AB	94	2	0	5.61359786987305	A	0	1
134	111	AB	101	2	1	3.00694608688354	A	1	1
135	111	AB	107	2	1	4.44495296478271	A	1	1
136	111	AB	111	2	1	3.76390409469604	A	1	1
137	111	AB	113	2	0	7.48298788070679	B	0	1
138	111	AB	115	2	0	6.71204590797424	A	0	1
139	111	AB	117	2	1	2.28271198272705	A	1	1
140	111	AB	130	2	0	5.89391207695007	A	0	1
141	111	AB	134	2	0	6.00308203697205	A	0	1
142	111	AB	136	2	0	5.07720017433167	A	0	1
143	111	AB	142	2	1	6.04440999031067	B	1	1
144	111	AB	144	2	1	2.91899108886719	A	1	1
145	111	AC	4	2	0	7.36985516548157	A	0	1
146	111	AC	7	2	1	5.40305399894714	A	1	1
147	111	AC	12	2	0	8.83366394042969	C	0	1
148	111	AC	16	2	1	3.77581596374512	C	1	1
149	111	AC	18	2	0	7.5807740688324	A	0	1
150	111	AC	24	2	1	4.02230000495911	C	1	1
151	111	AC	26	2	1	6.39470314979553	C	1	1
152	111	AC	30	2	1	2.038409948349	A	1	1
153	111	AC	32	2	0	8.09304094314575	A	0	1
154	111	AC	42	2	0	9.69874382019043	C	0	1
155	111	AC	47	2	1	3.61777901649475	C	1	1
156	111	AC	56	2	0	9.45987319946289	A	0	1
157	111	AC	58	2	1	3.2153480052948	C	1	1
158	111	AC	60	2	0	8.9087700843811	A	0	1
159	111	AC	62	2	1	3.88464593887329	C	1	1
160	111	AC	64	2	1	5.68234205245972	C	1	1
161	111	AC	68	2	0	7.77706098556519	A	0	1
162	111	AC	71	2	1	2.26561403274536	C	1	1
163	111	AC	75	2	0	6.9719831943512	A	0	1
164	111	AC	80	2	1	3.5182991027832	C	1	1
165	111	AC	83	2	1	0.893640995025635	A	1	1
166	111	AC	90	2	1	4.92488098144531	A	1	1
167	111	AC	92	2	1	1.77334189414978	C	1	1
168	111	AC	96	2	1	2.28252601623535	C	1	1
169	111	AC	100	2	0	6.65701794624329	C	0	1
170	111	AC	102	2	0	7.31597805023193	A	0	1
171	111	AC	104	2	0	5.95936393737793	A	0	1
172	111	AC	109	2	0	5.89982295036316	C	0	1
173	111	AC	116	2	1	5.68099093437195	A	1	1
174	111	AC	120	2	0	7.62343192100525	C	0	1
175	111	AC	125	2	1	5.23419499397278	A	1	1
176	111	AC	127	2	0	6.80632591247559	C	0	1
177	111	AC	129	2	0	5.69167900085449	A	0	1
178	111	AC	135	2	1	1.48360180854797	A	1	1
179	111	AC	139	2	0	6.35002017021179	C	0	1
180	111	AC	141	2	0	7.45867991447449	C	0	1
181	111	BC	8	2	1	2.51895809173584	B	1	1
182	111	BC	10	2	0	8.30298519134521	B	0	1
183	111	BC	13	2	1	8.10786104202271	C	1	1
184	111	BC	15	2	0	8.39150500297546	B	0	1
185	111	BC	20	2	0	9.47901105880737	B	0	1
186	111	BC	22	2	1	3.36694693565369	B	1	1
187	111	BC	25	2	0	8.30469012260437	B	1	0
188	111	BC	27	2	1	6.58983993530273	B	1	1
189	111	BC	35	2	0	8.43400812149048	C	0	1
190	111	BC	41	2	1	1.73090100288391	B	1	1
191	111	BC	44	2	1	0.943758010864258	C	1	1
192	111	BC	46	2	0	7.80896306037903	B	0	1
193	111	BC	48	2	1	4.61059308052063	B	1	1
194	111	BC	50	2	0	7.638916015625	C	0	1
195	111	BC	55	2	1	5.66751289367676	B	1	1
196	111	BC	57	2	0	8.09600806236267	B	0	1
197	111	BC	66	2	1	3.89098000526428	B	1	1
198	111	BC	72	2	1	4.69497394561768	B	1	1
199	111	BC	73	2	1	2.537682056427	B	1	1
200	111	BC	77	2	0	7.16697001457214	B	0	1
201	111	BC	93	2	1	1.70046806335449	C	1	1
202	111	BC	95	2	0	6.3390691280365	C	0	1
203	111	BC	97	2	1	3.31212687492371	C	1	1
204	111	BC	99	2	1	2.42636489868164	B	1	1
205	111	BC	103	2	0	6.86992001533508	B	0	1
206	111	BC	106	2	0	5.78267383575439	B	0	1
207	111	BC	108	2	1	6.66676497459412	B	1	1
208	111	BC	110	2	0	6.96815085411072	C	0	1
209	111	BC	112	2	1	3.55648493766785	B	1	1
210	111	BC	119	2	0	6.84014201164246	C	0	1
211	111	BC	122	2	0	6.94510912895203	C	0	1
212	111	BC	124	2	0	6.93396902084351	C	0	1
213	111	BC	132	2	0	6.90177011489868	C	0	1
214	111	BC	138	2	1	1.0501492023468	C	1	1
215	111	BC	140	2	1	6.92494797706604	B	1	1
216	111	BC	143	2	0	4.19591093063354	B	1	0
217	111	ABC	1	3	0	11.4158959388733	A	0	1
218	111	ABC	3	3	1	3.59226489067078	C	1	1
219	111	ABC	6	3	0	8.51546812057495	A	0	1
220	111	ABC	14	3	1	2.88911104202271	C	1	1
221	111	ABC	17	3	0	8.91404485702515	A	0	1
222	111	ABC	23	3	1	2.64293193817139	B	1	1
223	111	ABC	29	3	0	6.87361001968384	A	0	1
224	111	ABC	31	3	1	4.18059396743774	B	1	1
225	111	ABC	34	3	0	7.58571004867554	A	0	1
226	111	ABC	37	3	1	5.00623393058777	A	1	1
227	111	ABC	39	3	0	8.60341191291809	A	0	1
228	111	ABC	45	3	1	2.98261618614197	B	1	1
229	111	ABC	49	3	0	7.46166205406189	B	0	1
230	111	ABC	52	3	1	1.09348392486572	C	1	1
231	111	ABC	54	3	0	7.01056599617004	B	0	1
232	111	ABC	63	3	1	5.26952791213989	C	1	1
233	111	ABC	65	3	0	7.9555811882019	B	0	1
234	111	ABC	69	3	1	3.66202592849731	A	1	1
235	111	ABC	76	3	0	6.61864590644836	C	0	1
236	111	ABC	79	3	1	1.84661102294922	B	1	1
237	111	ABC	81	3	0	6.91763687133789	A	0	1
238	111	ABC	85	3	1	2.71460795402527	B	1	1
239	111	ABC	87	3	0	6.76103901863098	A	0	1
240	111	ABC	89	3	1	1.62952089309692	C	1	1
241	111	ABC	91	3	0	6.85073518753052	A	0	1
242	111	ABC	98	3	1	2.66564083099365	A	1	1
243	111	ABC	105	3	0	7.17793798446655	A	0	1
244	111	ABC	114	3	1	1.69727897644043	A	1	1
245	111	ABC	118	3	0	7.46768999099731	B	0	1
246	111	ABC	121	3	1	0.943658828735352	B	1	1
247	111	ABC	123	3	0	5.55071997642517	A	0	1
248	111	ABC	126	3	1	2.77964806556702	A	1	1
249	111	ABC	128	3	0	8.24456596374512	C	0	1
250	111	ABC	131	3	1	1.82660317420959	C	1	1
251	111	ABC	133	3	0	5.5447781085968	A	0	1
252	111	ABC	137	3	1	1.9278621673584	A	1	1
