# Supplementary material for: Performance similarities predict collective benefits in dyadic and triadic joint visual search
Source: PLoS One. 2018 Jan 12;13(1):e0191179. doi: 10.1371/journal.pone.0191179 (PMC5766227; doi:10.1371/journal.pone.0191179)
Supplement: S1 File — (ZIP) [file pone.0191179.s001.zip › 112.csv]

	Grp	Pair	Trial	Condition	correct	RT	press	response	correct_res
1	112	A	2	1	1	6.58102893829346	-	1	1
2	112	A	6	1	1	1.98074007034302	-	1	1
3	112	A	8	1	1	5.19977784156799	-	1	1
4	112	A	16	1	0	4.94175505638123	-	0	1
5	112	A	18	1	1	1.66894292831421	-	1	1
6	112	A	20	1	1	2.36474013328552	-	1	1
7	112	A	30	1	1	5.42873311042786	-	1	1
8	112	A	32	1	0	5.62977194786072	-	0	1
9	112	A	35	1	1	1.29872298240662	-	1	1
10	112	A	42	1	1	4.56468081474304	-	0	0
11	112	A	44	1	0	5.25575280189514	-	0	1
12	112	A	48	1	1	2.23571610450745	-	1	1
13	112	A	50	1	1	5.08576798439026	-	0	0
14	112	A	54	1	1	3.69974493980408	-	1	1
15	112	A	57	1	0	6.757807970047	-	0	1
16	112	A	59	1	0	7.06479811668396	-	0	1
17	112	A	63	1	0	6.53290700912476	-	0	1
18	112	A	70	1	0	5.45082902908325	-	0	1
19	112	A	74	1	0	7.63697099685669	-	0	1
20	112	A	79	1	0	4.7527060508728	-	0	1
21	112	A	86	1	0	5.18372106552124	-	0	1
22	112	A	88	1	1	4.18086814880371	-	0	0
23	112	A	91	1	0	4.74377298355103	-	0	1
24	112	A	95	1	1	6.46492505073547	-	1	1
25	112	A	98	1	1	2.06099390983582	-	1	1
26	112	A	100	1	0	5.81778287887573	-	0	1
27	112	A	105	1	1	3.67174887657166	-	1	1
28	112	A	112	1	0	7.53293395042419	-	0	1
29	112	A	114	1	0	6.57304692268372	-	0	1
30	112	A	117	1	0	5.28777980804443	-	0	1
31	112	A	122	1	0	5.63174510002136	-	0	1
32	112	A	124	1	0	5.27898001670837	-	0	1
33	112	A	133	1	1	3.47897982597351	-	1	1
34	112	A	137	1	1	6.91278791427612	-	0	0
35	112	A	141	1	1	5.73687887191772	-	0	0
36	112	A	143	1	0	6.4148850440979	-	0	1
37	112	B	9	1	1	3.51178789138794	-	1	1
38	112	B	13	1	1	5.4127140045166	-	0	0
39	112	B	19	1	1	2.42871594429016	-	1	1
40	112	B	21	1	1	3.47674512863159	-	1	1
41	112	B	23	1	0	6.73874306678772	-	0	1
42	112	B	25	1	0	7.22699689865112	-	0	1
43	112	B	27	1	0	6.66288614273071	-	0	1
44	112	B	31	1	0	4.89870095252991	-	0	1
45	112	B	33	1	0	7.46472907066345	-	0	1
46	112	B	41	1	1	4.92302203178406	-	0	0
47	112	B	43	1	1	4.65382504463196	-	1	1
48	112	B	46	1	0	6.22885799407959	-	0	1
49	112	B	52	1	0	7.09199404716492	-	0	1
50	112	B	58	1	0	4.80974006652832	-	0	1
51	112	B	62	1	0	6.09782791137695	-	0	1
52	112	B	64	1	1	5.48085498809814	-	0	0
53	112	B	68	1	0	7.11685299873352	-	0	1
54	112	B	72	1	0	6.30488300323486	-	0	1
55	112	B	75	1	1	3.34093594551086	-	1	1
56	112	B	77	1	1	6.95788908004761	-	0	0
57	112	B	81	1	1	2.12571620941162	-	1	1
58	112	B	84	1	1	7.72799587249756	-	0	0
59	112	B	89	1	0	7.40869784355164	-	0	1
60	112	B	92	1	0	6.1098780632019	-	0	1
61	112	B	94	1	1	3.1037540435791	-	1	1
62	112	B	102	1	1	7.37971711158752	-	1	1
63	112	B	104	1	1	4.20267081260681	-	1	1
64	112	B	111	1	1	2.59297490119934	-	1	1
65	112	B	116	1	0	5.57569694519043	-	0	1
66	112	B	119	1	0	7.51147508621216	-	0	1
67	112	B	127	1	1	6.51571297645569	-	0	0
68	112	B	129	1	0	6.63655185699463	-	0	1
69	112	B	131	1	0	7.41971611976624	-	0	1
70	112	B	136	1	1	5.47382593154907	-	1	1
71	112	B	138	1	0	6.06658005714417	-	0	1
72	112	B	140	1	1	3.40066909790039	-	1	1
73	112	C	1	1	0	5.9756760597229	-	0	1
74	112	C	3	1	1	3.76969194412231	-	1	1
75	112	C	5	1	1	4.05094695091248	-	1	1
76	112	C	11	1	1	1.92390608787537	-	1	1
77	112	C	15	1	0	6.77172207832336	-	0	1
78	112	C	22	1	0	4.56861901283264	-	0	1
79	112	C	24	1	0	5.45683097839355	-	0	1
80	112	C	28	1	0	5.19598007202148	-	0	1
81	112	C	34	1	1	4.41778111457825	-	0	0
82	112	C	37	1	1	3.51383709907532	-	1	1
83	112	C	39	1	1	3.10587310791016	-	1	1
84	112	C	45	1	0	5.13495087623596	-	1	0
85	112	C	47	1	1	5.94392514228821	-	1	1
86	112	C	49	1	1	2.57493495941162	-	1	1
87	112	C	55	1	1	4.45492911338806	-	1	1
88	112	C	61	1	0	5.76290702819824	-	0	1
89	112	C	66	1	0	5.61865615844727	-	0	1
90	112	C	71	1	0	4.10083603858948	-	0	1
91	112	C	73	1	1	5.20981884002686	-	1	1
92	112	C	78	1	1	4.81368589401245	-	1	1
93	112	C	83	1	1	4.02371501922607	-	1	1
94	112	C	87	1	0	5.79197311401367	-	0	1
95	112	C	93	1	1	1.7849440574646	-	1	1
96	112	C	96	1	0	4.11083316802979	-	0	1
97	112	C	101	1	1	3.72468304634094	-	1	1
98	112	C	106	1	1	3.8258261680603	-	1	1
99	112	C	108	1	0	5.15385508537292	-	0	1
100	112	C	109	1	0	4.95290517807007	-	0	1
101	112	C	113	1	0	5.29368996620178	-	0	1
102	112	C	115	1	0	5.86285710334778	-	0	1
103	112	C	121	1	0	4.83390498161316	-	0	1
104	112	C	126	1	0	5.56489491462708	-	0	1
105	112	C	128	1	1	3.53169417381287	-	1	1
106	112	C	132	1	1	5.02053999900818	-	1	1
107	112	C	134	1	1	2.1069450378418	-	1	1
108	112	C	142	1	0	4.95552611351013	-	0	1
109	112	AB	1	2	0	5.94396305084229	A	0	1
110	112	AB	3	2	1	2.60295510292053	A	1	1
111	112	AB	5	2	1	2.54669499397278	A	1	1
112	112	AB	11	2	1	2.19482111930847	A	1	1
113	112	AB	15	2	0	5.22602009773254	A	0	1
114	112	AB	22	2	0	5.60424208641052	B	0	1
115	112	AB	24	2	0	6.81713509559631	B	0	1
116	112	AB	28	2	0	6.11368989944458	B	0	1
117	112	AB	34	2	1	1.48293113708496	A	1	1
118	112	AB	37	2	1	2.60249805450439	A	1	1
119	112	AB	39	2	1	2.23971080780029	A	1	1
120	112	AB	45	2	0	5.44072318077087	A	0	1
121	112	AB	47	2	1	3.70971918106079	A	1	1
122	112	AB	49	2	1	2.31955003738403	B	1	1
123	112	AB	55	2	1	2.84665107727051	A	1	1
124	112	AB	61	2	0	4.98588395118713	A	0	1
125	112	AB	66	2	0	0.0301980972290039	B	1	0
126	112	AB	71	2	0	5.57596898078918	A	0	1
127	112	AB	73	2	1	5.04349780082703	A	1	1
128	112	AB	78	2	1	2.725919008255	B	1	1
129	112	AB	83	2	1	1.33091497421265	A	1	1
130	112	AB	87	2	0	5.2502110004425	A	0	1
131	112	AB	93	2	1	4.19386100769043	A	0	0
132	112	AB	96	2	0	6.36300992965698	A	0	1
133	112	AB	101	2	1	1.88889002799988	B	1	1
134	112	AB	106	2	1	4.37095999717712	A	0	0
135	112	AB	108	2	0	5.25114417076111	A	0	1
136	112	AB	109	2	0	5.26528596878052	B	0	1
137	112	AB	113	2	0	5.74900817871094	A	0	1
138	112	AB	115	2	0	5.59920191764832	B	0	1
139	112	AB	121	2	0	4.92287611961365	A	0	1
140	112	AB	126	2	0	5.5304160118103	B	0	1
141	112	AB	128	2	1	3.17357897758484	A	0	0
142	112	AB	132	2	1	2.74269914627075	A	1	1
143	112	AB	134	2	1	5.18924689292908	A	0	0
144	112	AB	142	2	0	5.77689814567566	B	0	1
145	112	AC	9	2	1	4.20972204208374	A	1	1
146	112	AC	13	2	1	4.63293385505676	C	1	1
147	112	AC	19	2	1	4.99482893943787	C	1	1
148	112	AC	21	2	1	3.92535090446472	A	1	1
149	112	AC	23	2	0	4.15422701835632	C	0	1
150	112	AC	25	2	0	5.29456186294556	A	0	1
151	112	AC	27	2	0	6.25264096260071	C	0	1
152	112	AC	31	2	0	5.66270804405212	A	0	1
153	112	AC	33	2	0	5.33798003196716	A	0	1
154	112	AC	41	2	1	3.68790197372437	C	1	1
155	112	AC	43	2	1	1.43475604057312	C	1	1
156	112	AC	46	2	0	5.74388885498047	C	0	1
157	112	AC	52	2	0	4.38312101364136	A	0	1
158	112	AC	58	2	0	6.03790998458862	C	0	1
159	112	AC	62	2	0	4.2585928440094	A	0	1
160	112	AC	64	2	1	1.95989584922791	C	1	1
161	112	AC	68	2	0	4.22990202903748	C	0	1
162	112	AC	72	2	0	5.09991002082825	A	0	1
163	112	AC	75	2	1	1.82619500160217	A	1	1
164	112	AC	77	2	1	2.01395201683044	C	1	1
165	112	AC	81	2	1	2.15286588668823	C	1	1
166	112	AC	84	2	1	3.72296810150146	A	0	0
167	112	AC	89	2	0	6.19291710853577	C	0	1
168	112	AC	92	2	0	3.79458093643188	C	0	1
169	112	AC	94	2	1	4.7228889465332	C	0	0
170	112	AC	102	2	1	1.29101705551147	A	1	1
171	112	AC	104	2	1	1.9169340133667	C	1	1
172	112	AC	111	2	1	4.6259868144989	A	1	1
173	112	AC	116	2	0	4.60089206695557	C	0	1
174	112	AC	119	2	0	4.57987499237061	C	0	1
175	112	AC	127	2	1	4.46193504333496	C	1	1
176	112	AC	129	2	0	5.76371693611145	A	0	1
177	112	AC	131	2	0	4.71593618392944	C	0	1
178	112	AC	136	2	1	1.76452803611755	A	1	1
179	112	AC	138	2	0	4.42813205718994	C	0	1
180	112	AC	140	2	1	2.07781291007996	C	1	1
181	112	BC	2	2	1	2.09758591651917	B	1	1
182	112	BC	6	2	1	4.85411906242371	B	0	0
183	112	BC	8	2	1	5.04292321205139	C	0	0
184	112	BC	16	2	0	5.284343957901	B	0	1
185	112	BC	18	2	1	1.18765997886658	C	1	1
186	112	BC	20	2	1	4.36964297294617	B	1	1
187	112	BC	30	2	1	1.93243193626404	B	1	1
188	112	BC	32	2	0	4.53561210632324	B	0	1
189	112	BC	35	2	1	3.18391108512878	C	1	1
190	112	BC	42	2	1	1.59731483459473	B	1	1
191	112	BC	44	2	0	4.41541695594788	B	0	1
192	112	BC	48	2	1	5.43989896774292	C	1	1
193	112	BC	50	2	1	2.21087694168091	C	1	1
194	112	BC	54	2	1	4.59391498565674	C	0	0
195	112	BC	57	2	0	5.29391598701477	C	0	1
196	112	BC	59	2	0	4.59885215759277	C	0	1
197	112	BC	63	2	0	5.26392602920532	C	0	1
198	112	BC	70	2	0	5.03483605384827	C	0	1
199	112	BC	74	2	0	5.24346208572388	C	0	1
200	112	BC	79	2	0	5.1999089717865	C	0	1
201	112	BC	86	2	0	4.32188606262207	C	0	1
202	112	BC	88	2	1	3.28691101074219	C	0	0
203	112	BC	91	2	0	3.97488307952881	C	0	1
204	112	BC	95	2	1	4.68085789680481	B	1	1
205	112	BC	98	2	1	4.10857892036438	C	0	0
206	112	BC	100	2	0	4.16788101196289	C	0	1
207	112	BC	105	2	1	4.84590315818787	C	0	0
208	112	BC	112	2	0	5.51489806175232	C	0	1
209	112	BC	114	2	0	4.78784990310669	C	0	1
210	112	BC	117	2	0	4.11287093162537	C	0	1
211	112	BC	122	2	0	5.1358859539032	C	0	1
212	112	BC	124	2	0	5.10359406471252	C	0	1
213	112	BC	133	2	1	4.38367009162903	C	1	1
214	112	BC	137	2	1	3.5219030380249	C	1	1
215	112	BC	141	2	1	4.39289593696594	C	1	1
216	112	BC	143	2	0	4.93492197990417	C	0	1
217	112	ABC	4	3	0	5.02433514595032	A	0	1
218	112	ABC	7	3	1	1.46663379669189	B	1	1
219	112	ABC	10	3	0	5.37959980964661	C	0	1
220	112	ABC	12	3	1	2.01840090751648	C	1	1
221	112	ABC	14	3	0	6.01022696495056	A	0	1
222	112	ABC	17	3	1	1.19164109230042	A	1	1
223	112	ABC	26	3	0	4.70644497871399	C	0	1
224	112	ABC	29	3	1	2.12703514099121	C	1	1
225	112	ABC	36	3	0	5.11763787269592	C	0	1
226	112	ABC	38	3	1	3.06463503837585	C	1	1
227	112	ABC	40	3	0	5.05754709243774	C	0	1
228	112	ABC	51	3	1	1.56095600128174	A	1	1
229	112	ABC	53	3	0	4.18897294998169	C	0	1
230	112	ABC	56	3	1	2.96628212928772	A	0	0
231	112	ABC	60	3	0	5.02557802200317	B	0	1
232	112	ABC	65	3	1	2.63789820671082	C	1	1
233	112	ABC	67	3	0	5.14866709709167	A	0	1
234	112	ABC	69	3	1	4.61283302307129	A	1	1
235	112	ABC	76	3	0	4.92903304100037	A	0	1
236	112	ABC	80	3	1	1.92951011657715	B	1	1
237	112	ABC	82	3	0	4.20065212249756	A	0	1
238	112	ABC	85	3	1	2.55661606788635	C	1	1
239	112	ABC	90	3	0	3.28764605522156	C	0	1
240	112	ABC	97	3	1	2.39047813415527	A	1	1
241	112	ABC	99	3	0	4.06560707092285	A	0	1
242	112	ABC	103	3	1	3.31018996238708	C	1	1
243	112	ABC	107	3	0	5.90278005599976	C	0	1
244	112	ABC	110	3	1	3.23735594749451	A	1	1
245	112	ABC	118	3	0	3.8864631652832	C	0	1
246	112	ABC	120	3	1	1.33555698394775	C	1	1
247	112	ABC	123	3	0	5.44258308410645	C	0	1
248	112	ABC	125	3	1	3.78353500366211	C	1	1
249	112	ABC	130	3	0	5.04759383201599	C	0	1
250	112	ABC	135	3	1	1.02156901359558	C	1	1
251	112	ABC	139	3	0	5.10263013839722	C	0	1
252	112	ABC	144	3	1	3.90807890892029	A	1	1
