# Supplementary material for: Performance similarities predict collective benefits in dyadic and triadic joint visual search
Source: PLoS One. 2018 Jan 12;13(1):e0191179. doi: 10.1371/journal.pone.0191179 (PMC5766227; doi:10.1371/journal.pone.0191179)
Supplement: S1 File — (ZIP) [file pone.0191179.s001.zip › 113.csv]

	Grp	Pair	Trial	Condition	correct	RT	press	response	correct_res
1	113	A	1	1	1	5.93377995491028	-	0	0
2	113	A	4	1	0	4.81099796295166	-	0	1
3	113	A	6	1	0	4.65482497215271	-	0	1
4	113	A	16	1	0	5.61699986457825	-	0	1
5	113	A	22	1	0	6.75176095962524	-	0	1
6	113	A	25	1	1	4.95174193382263	-	0	0
7	113	A	28	1	1	3.31681799888611	-	1	1
8	113	A	33	1	0	6.53890609741211	-	0	1
9	113	A	35	1	1	3.82796192169189	-	1	1
10	113	A	41	1	0	5.98490500450134	-	0	1
11	113	A	43	1	0	4.29149603843689	-	0	1
12	113	A	50	1	1	5.15321707725525	-	0	0
13	113	A	52	1	0	6.47592711448669	-	0	1
14	113	A	55	1	0	5.81098508834839	-	0	1
15	113	A	58	1	1	6.4307701587677	-	0	0
16	113	A	63	1	1	5.58278298377991	-	0	0
17	113	A	68	1	1	3.96074485778809	-	1	1
18	113	A	71	1	1	3.93296813964844	-	1	1
19	113	A	74	1	1	3.97480893135071	-	1	1
20	113	A	77	1	1	2.50171899795532	-	1	1
21	113	A	82	1	0	6.77201390266418	-	0	1
22	113	A	86	1	0	5.8659040927887	-	0	1
23	113	A	92	1	0	7.2009220123291	-	0	1
24	113	A	98	1	1	5.5230119228363	-	1	1
25	113	A	100	1	0	4.39096808433533	-	0	1
26	113	A	102	1	1	5.67678809165955	-	0	0
27	113	A	105	1	0	5.72790098190308	-	0	1
28	113	A	111	1	1	2.18881702423096	-	1	1
29	113	A	118	1	0	5.29390907287598	-	0	1
30	113	A	124	1	0	5.12471508979797	-	0	1
31	113	A	128	1	0	4.68896913528442	-	0	1
32	113	A	130	1	1	6.64378809928894	-	0	0
33	113	A	132	1	1	7.2680459022522	-	0	0
34	113	A	136	1	0	5.91572189331055	-	0	1
35	113	A	138	1	1	3.34396982192993	-	1	1
36	113	A	140	1	1	4.95987010002136	-	1	1
37	113	B	2	1	1	5.78875422477722	-	0	0
38	113	B	10	1	0	5.31796598434448	-	0	1
39	113	B	12	1	0	4.84494495391846	-	0	1
40	113	B	14	1	0	5.46196103096008	-	0	1
41	113	B	19	1	1	1.65986800193787	-	1	1
42	113	B	23	1	1	4.74887013435364	-	0	0
43	113	B	27	1	1	4.81396389007568	-	1	1
44	113	B	32	1	0	4.44590592384338	-	0	1
45	113	B	34	1	0	4.92798113822937	-	0	1
46	113	B	37	1	0	5.51296997070312	-	0	1
47	113	B	40	1	0	4.75296306610107	-	0	1
48	113	B	42	1	1	5.91686701774597	-	1	1
49	113	B	45	1	1	3.20173501968384	-	1	1
50	113	B	47	1	1	4.60995602607727	-	1	1
51	113	B	51	1	1	1.5549099445343	-	1	1
52	113	B	54	1	1	5.427983045578	-	0	0
53	113	B	59	1	0	3.85573291778564	-	0	1
54	113	B	67	1	0	4.56771802902222	-	0	1
55	113	B	75	1	1	1.82393908500671	-	1	1
56	113	B	78	1	0	5.19897603988647	-	0	1
57	113	B	81	1	1	3.3779239654541	-	1	1
58	113	B	83	1	0	4.17193007469177	-	0	1
59	113	B	88	1	1	3.7708899974823	-	1	1
60	113	B	91	1	1	2.61174201965332	-	1	1
61	113	B	95	1	1	4.42096090316772	-	1	1
62	113	B	97	1	0	6.04987001419067	-	0	1
63	113	B	107	1	1	5.35098505020142	-	1	1
64	113	B	112	1	0	5.43597602844238	-	0	1
65	113	B	115	1	1	2.31381702423096	-	1	1
66	113	B	120	1	1	5.63097381591797	-	1	1
67	113	B	122	1	0	5.8117311000824	-	0	1
68	113	B	125	1	1	3.39991784095764	-	1	1
69	113	B	129	1	0	4.88193988800049	-	0	1
70	113	B	134	1	0	5.17198991775513	-	0	1
71	113	B	141	1	0	5.36196804046631	-	0	1
72	113	B	143	1	0	4.76196312904358	-	0	1
73	113	C	3	1	1	5.21174788475037	-	1	1
74	113	C	5	1	1	6.14473009109497	-	1	1
75	113	C	7	1	0	10.3616669178009	-	0	1
76	113	C	9	1	0	7.66480588912964	-	0	1
77	113	C	11	1	0	5.88063907623291	-	0	1
78	113	C	13	1	1	7.0616819858551	-	0	0
79	113	C	17	1	1	1.52080583572388	-	1	1
80	113	C	21	1	1	7.72866606712341	-	1	1
81	113	C	30	1	1	4.00946116447449	-	1	1
82	113	C	39	1	1	3.46388506889343	-	1	1
83	113	C	44	1	1	6.18490600585938	-	0	0
84	113	C	49	1	0	9.52763891220093	-	0	1
85	113	C	53	1	0	8.13411283493042	-	0	1
86	113	C	57	1	0	7.20162582397461	-	0	1
87	113	C	60	1	0	8.283931016922	-	0	1
88	113	C	62	1	1	8.37880110740662	-	0	0
89	113	C	65	1	0	6.42468595504761	-	0	1
90	113	C	70	1	1	4.4818639755249	-	1	1
91	113	C	76	1	1	1.79399800300598	-	1	1
92	113	C	80	1	0	7.37306022644043	-	0	1
93	113	C	85	1	1	4.11489105224609	-	1	1
94	113	C	87	1	0	7.6717791557312	-	0	1
95	113	C	90	1	0	8.54080104827881	-	0	1
96	113	C	93	1	0	6.51871299743652	-	0	1
97	113	C	99	1	1	3.25996804237366	-	1	1
98	113	C	101	1	1	2.86085486412048	-	1	1
99	113	C	103	1	0	6.72567701339722	-	0	1
100	113	C	109	1	1	7.11180591583252	-	0	0
101	113	C	113	1	0	6.95368099212646	-	0	1
102	113	C	117	1	0	7.02177405357361	-	0	1
103	113	C	119	1	1	7.66843795776367	-	0	0
104	113	C	121	1	0	6.89196109771729	-	0	1
105	113	C	123	1	0	6.26881003379822	-	0	1
106	113	C	126	1	0	6.15179204940796	-	0	1
107	113	C	131	1	1	2.1779580116272	-	1	1
108	113	C	142	1	1	0.859115123748779	-	1	1
109	113	AB	3	2	1	2.73992991447449	B	1	1
110	113	AB	5	2	1	3.51108908653259	B	1	1
111	113	AB	7	2	0	4.67006087303162	B	0	1
112	113	AB	9	2	0	5.51397585868835	B	0	1
113	113	AB	11	2	0	4.78496503829956	B	0	1
114	113	AB	13	2	1	3.11596202850342	B	1	1
115	113	AB	17	2	1	1.76424908638	A	1	1
116	113	AB	21	2	1	3.14095401763916	A	1	1
117	113	AB	30	2	1	5.55688905715942	A	0	0
118	113	AB	39	2	1	3.55026793479919	A	1	1
119	113	AB	44	2	1	1.60390090942383	A	1	1
120	113	AB	49	2	0	4.88695883750916	B	0	1
121	113	AB	53	2	0	4.96297097206116	B	0	1
122	113	AB	57	2	0	5.49711680412292	A	0	1
123	113	AB	60	2	0	4.93893599510193	B	0	1
124	113	AB	62	2	1	3.52094507217407	A	1	1
125	113	AB	65	2	0	6.21173405647278	A	0	1
126	113	AB	70	2	1	4.21353006362915	A	1	1
127	113	AB	76	2	1	1.53580498695374	A	1	1
128	113	AB	80	2	0	4.61293482780457	B	0	1
129	113	AB	85	2	1	4.32864189147949	B	1	1
130	113	AB	87	2	0	5.3579158782959	B	0	1
131	113	AB	90	2	0	5.36797595024109	A	0	1
132	113	AB	93	2	0	4.43738698959351	B	0	1
133	113	AB	99	2	1	3.0159158706665	B	1	1
134	113	AB	101	2	1	4.2338559627533	A	0	0
135	113	AB	103	2	0	6.37230014801025	B	0	1
136	113	AB	109	2	1	5.41396117210388	A	0	0
137	113	AB	113	2	0	6.10198187828064	B	0	1
138	113	AB	117	2	0	4.41475391387939	B	0	1
139	113	AB	119	2	1	3.60768008232117	B	1	1
140	113	AB	121	2	0	5.78625392913818	B	0	1
141	113	AB	123	2	0	5.92636299133301	B	0	1
142	113	AB	126	2	0	5.20471405982971	B	0	1
143	113	AB	131	2	1	4.64388513565063	B	0	0
144	113	AB	142	2	1	1.5259211063385	A	1	1
145	113	AC	2	2	1	1.97895002365112	A	1	1
146	113	AC	10	2	0	5.60971999168396	A	0	1
147	113	AC	12	2	0	5.72374701499939	A	0	1
148	113	AC	14	2	0	5.85873103141785	A	0	1
149	113	AC	19	2	1	3.36570000648499	A	1	1
150	113	AC	23	2	1	4.81063508987427	C	1	1
151	113	AC	27	2	1	2.76771187782288	A	1	1
152	113	AC	32	2	0	8.80502319335938	A	0	1
153	113	AC	34	2	0	3.12363219261169	C	1	0
154	113	AC	37	2	0	5.60292100906372	A	0	1
155	113	AC	40	2	0	5.05986881256104	A	0	1
156	113	AC	42	2	1	1.9469850063324	C	1	1
157	113	AC	45	2	1	4.31525897979736	A	0	0
158	113	AC	47	2	1	5.04909682273865	C	0	0
159	113	AC	51	2	1	3.7178361415863	C	1	1
160	113	AC	54	2	1	2.87492084503174	A	1	1
161	113	AC	59	2	0	7.44098997116089	C	0	1
162	113	AC	67	2	0	4.28665709495544	C	1	0
163	113	AC	75	2	1	1.29018497467041	C	1	1
164	113	AC	78	2	0	6.0819079875946	A	0	1
165	113	AC	81	2	1	2.92369389533997	C	1	1
166	113	AC	83	2	0	5.33478808403015	A	0	1
167	113	AC	88	2	1	3.52949094772339	C	1	1
168	113	AC	91	2	1	3.14084005355835	A	1	1
169	113	AC	95	2	1	4.42227005958557	C	1	1
170	113	AC	97	2	0	5.61165690422058	A	0	1
171	113	AC	107	2	1	4.71199011802673	A	0	0
172	113	AC	112	2	0	6.70705103874207	C	0	1
173	113	AC	115	2	1	5.12824201583862	C	1	1
174	113	AC	120	2	1	5.13891100883484	A	0	0
175	113	AC	122	2	0	6.16725587844849	A	0	1
176	113	AC	125	2	1	2.14513301849365	C	1	1
177	113	AC	129	2	0	5.17669010162354	A	0	1
178	113	AC	134	2	0	5.90913987159729	C	0	1
179	113	AC	141	2	0	5.54471683502197	A	0	1
180	113	AC	143	2	0	5.18536305427551	C	0	1
181	113	BC	1	2	1	1.43831014633179	B	1	1
182	113	BC	4	2	0	6.11398196220398	B	0	1
183	113	BC	6	2	0	5.47617793083191	B	0	1
184	113	BC	16	2	0	5.6569938659668	B	0	1
185	113	BC	22	2	0	4.35394310951233	B	0	1
186	113	BC	25	2	1	5.26454520225525	C	1	1
187	113	BC	28	2	1	3.21893811225891	B	1	1
188	113	BC	33	2	0	4.59796094894409	B	0	1
189	113	BC	35	2	1	1.93355321884155	C	1	1
190	113	BC	41	2	0	5.25896883010864	B	0	1
191	113	BC	43	2	0	5.47794079780579	B	0	1
192	113	BC	50	2	1	1.13689804077148	C	1	1
193	113	BC	52	2	0	3.89495706558228	B	0	1
194	113	BC	55	2	0	5.85633277893066	B	0	1
195	113	BC	58	2	1	1.69833707809448	B	1	1
196	113	BC	63	2	1	4.5819079875946	B	0	0
197	113	BC	68	2	1	4.64094591140747	C	1	1
198	113	BC	71	2	1	4.99168300628662	B	1	1
199	113	BC	74	2	1	0.862833976745605	C	1	1
200	113	BC	77	2	1	4.2539381980896	B	0	0
201	113	BC	82	2	0	5.24697303771973	B	0	1
202	113	BC	86	2	0	5.21894598007202	B	0	1
203	113	BC	92	2	0	5.54788780212402	B	0	1
204	113	BC	98	2	1	4.61202502250671	B	0	0
205	113	BC	100	2	0	6.21869993209839	B	0	1
206	113	BC	102	2	1	4.8449649810791	B	0	0
207	113	BC	105	2	0	5.64243102073669	C	0	1
208	113	BC	111	2	1	1.7250349521637	C	1	1
209	113	BC	118	2	0	5.43264102935791	C	0	1
210	113	BC	124	2	0	4.40916204452515	C	0	1
211	113	BC	128	2	0	6.32695293426514	C	0	1
212	113	BC	130	2	1	1.42353820800781	B	1	1
213	113	BC	132	2	1	4.03563594818115	C	0	0
214	113	BC	136	2	0	5.10439205169678	C	0	1
215	113	BC	138	2	1	2.09920191764832	C	1	1
216	113	BC	140	2	1	3.44921088218689	C	1	1
217	113	ABC	8	3	0	6.06864404678345	B	0	1
218	113	ABC	15	3	1	4.54865407943726	B	1	1
219	113	ABC	18	3	0	4.2470760345459	A	0	1
220	113	ABC	20	3	1	2.50454497337341	C	1	1
221	113	ABC	24	3	0	4.31190586090088	B	0	1
222	113	ABC	26	3	1	2.01641297340393	A	1	1
223	113	ABC	29	3	0	6.08176493644714	B	0	1
224	113	ABC	31	3	1	2.04963302612305	A	1	1
225	113	ABC	36	3	0	4.70346283912659	B	0	1
226	113	ABC	38	3	1	2.9316508769989	B	1	1
227	113	ABC	46	3	0	5.58702707290649	B	0	1
228	113	ABC	48	3	1	0.927649021148682	C	1	1
229	113	ABC	56	3	0	5.40067982673645	A	0	1
230	113	ABC	61	3	1	1.55376100540161	C	1	1
231	113	ABC	64	3	0	5.77164602279663	B	0	1
232	113	ABC	66	3	1	2.19541001319885	C	1	1
233	113	ABC	69	3	0	5.08260488510132	B	0	1
234	113	ABC	72	3	1	3.38138604164124	A	1	1
235	113	ABC	73	3	0	4.98066997528076	B	0	1
236	113	ABC	79	3	1	4.30865406990051	C	1	1
237	113	ABC	84	3	0	5.30961012840271	B	0	1
238	113	ABC	89	3	1	1.73608899116516	C	1	1
239	113	ABC	94	3	0	4.66864800453186	B	0	1
240	113	ABC	96	3	1	3.98168015480042	B	1	1
241	113	ABC	104	3	0	5.79342794418335	C	0	1
242	113	ABC	106	3	1	4.72987008094788	B	1	1
243	113	ABC	108	3	0	5.16187310218811	C	0	1
244	113	ABC	110	3	1	3.26548385620117	C	1	1
245	113	ABC	114	3	0	5.80546092987061	B	0	1
246	113	ABC	116	3	1	2.18608999252319	B	1	1
247	113	ABC	127	3	0	5.01576805114746	B	0	1
248	113	ABC	133	3	1	2.37428879737854	C	1	1
249	113	ABC	135	3	0	5.35321998596191	B	0	1
250	113	ABC	137	3	1	3.2040319442749	A	1	1
251	113	ABC	139	3	0	5.18697595596313	C	0	1
252	113	ABC	144	3	1	4.99962401390076	B	0	0
