# Supplementary material for: Performance similarities predict collective benefits in dyadic and triadic joint visual search
Source: PLoS One. 2018 Jan 12;13(1):e0191179. doi: 10.1371/journal.pone.0191179 (PMC5766227; doi:10.1371/journal.pone.0191179)
Supplement: S1 File — (ZIP) [file pone.0191179.s001.zip › 114.csv]

	Grp	Pair	Trial	Condition	correct	RT	press	response	correct_res
1	114	A	5	1	1	6.02180600166321	-	0	0
2	114	A	8	1	0	8.20768189430237	-	0	1
3	114	A	10	1	1	8.15378904342651	-	0	0
4	114	A	12	1	1	6.9859938621521	-	1	1
5	114	A	17	1	0	9.83483600616455	-	0	1
6	114	A	20	1	1	4.93975186347961	-	1	1
7	114	A	30	1	1	4.55872511863708	-	1	1
8	114	A	34	1	0	4.03298902511597	-	0	1
9	114	A	36	1	0	3.35997104644775	-	0	1
10	114	A	38	1	0	4.1999979019165	-	0	1
11	114	A	44	1	1	9.91378688812256	-	0	0
12	114	A	46	1	1	1.9977400302887	-	1	1
13	114	A	48	1	0	11.0344359874725	-	0	1
14	114	A	52	1	0	13.1741869449615	-	0	1
15	114	A	54	1	0	5.03892087936401	-	0	1
16	114	A	56	1	1	4.24903512001038	-	0	0
17	114	A	62	1	0	4.92824196815491	-	0	1
18	114	A	66	1	1	5.23973202705383	-	1	1
19	114	A	73	1	0	9.1578209400177	-	0	1
20	114	A	76	1	0	8.09000301361084	-	0	1
21	114	A	80	1	0	6.68897294998169	-	0	1
22	114	A	86	1	0	7.86022520065308	-	0	1
23	114	A	88	1	0	5.29598808288574	-	0	1
24	114	A	90	1	1	1.91771507263184	-	0	0
25	114	A	93	1	1	5.6489360332489	-	0	0
26	114	A	104	1	1	4.92975807189941	-	0	0
27	114	A	108	1	1	6.58181095123291	-	0	0
28	114	A	109	1	0	5.92891812324524	-	0	1
29	114	A	113	1	0	5.58375883102417	-	0	1
30	114	A	118	1	0	5.523766040802	-	1	0
31	114	A	121	1	0	2.79697012901306	-	0	1
32	114	A	126	1	1	1.94772911071777	-	0	0
33	114	A	130	1	1	7.39481496810913	-	0	0
34	114	A	133	1	1	13.5127999782562	-	0	0
35	114	A	141	1	1	3.04767107963562	-	1	1
36	114	A	143	1	1	2.03971409797668	-	1	1
37	114	B	3	1	0	7.88281607627869	-	0	1
38	114	B	7	1	1	6.12798190116882	-	1	1
39	114	B	9	1	0	7.69396686553955	-	0	1
40	114	B	14	1	1	6.70195198059082	-	1	1
41	114	B	16	1	0	7.51099896430969	-	0	1
42	114	B	23	1	1	5.04996514320374	-	1	1
43	114	B	25	1	1	2.36890411376953	-	1	1
44	114	B	29	1	1	5.1669909954071	-	1	1
45	114	B	32	1	1	6.9689838886261	-	0	0
46	114	B	40	1	0	7.22903990745544	-	0	1
47	114	B	42	1	1	3.33396601676941	-	1	1
48	114	B	49	1	0	7.53996801376343	-	0	1
49	114	B	51	1	1	2.19793510437012	-	1	1
50	114	B	58	1	0	14.9749629497528	-	0	1
51	114	B	64	1	1	1.80193495750427	-	1	1
52	114	B	68	1	1	4.92192721366882	-	1	1
53	114	B	70	1	1	7.0338339805603	-	0	0
54	114	B	72	1	1	4.98100209236145	-	1	1
55	114	B	79	1	0	6.47899603843689	-	0	1
56	114	B	89	1	1	1.68493795394897	-	1	1
57	114	B	91	1	1	5.20699000358582	-	1	1
58	114	B	95	1	0	6.95000100135803	-	0	1
59	114	B	97	1	0	8.10494804382324	-	0	1
60	114	B	99	1	1	2.69099903106689	-	1	1
61	114	B	101	1	0	6.96803498268127	-	0	1
62	114	B	103	1	0	6.6349880695343	-	0	1
63	114	B	107	1	0	6.91997790336609	-	0	1
64	114	B	110	1	0	7.60591697692871	-	0	1
65	114	B	114	1	0	6.784991979599	-	0	1
66	114	B	117	1	1	1.60782289505005	-	1	1
67	114	B	124	1	0	6.71873807907104	-	0	1
68	114	B	127	1	0	6.75397300720215	-	0	1
69	114	B	129	1	1	3.59084916114807	-	1	1
70	114	B	135	1	1	6.87298083305359	-	0	0
71	114	B	137	1	0	6.86602592468262	-	0	1
72	114	B	139	1	0	6.76879811286926	-	0	1
73	114	C	2	1	0	17.1337840557098	-	0	1
74	114	C	11	1	1	5.06466603279114	-	1	1
75	114	C	13	1	0	10.941691160202	-	0	1
76	114	C	18	1	0	9.32566905021667	-	0	1
77	114	C	21	1	1	1.49168491363525	-	1	1
78	114	C	24	1	1	7.43270206451416	-	1	1
79	114	C	27	1	0	8.39767909049988	-	0	1
80	114	C	33	1	1	5.8176600933075	-	1	1
81	114	C	35	1	0	8.79470586776733	-	0	1
82	114	C	37	1	0	9.15867400169373	-	0	1
83	114	C	39	1	1	4.13068890571594	-	1	1
84	114	C	47	1	1	4.4548180103302	-	1	1
85	114	C	55	1	1	6.23270297050476	-	1	1
86	114	C	59	1	0	9.00882887840271	-	0	1
87	114	C	61	1	1	9.3316810131073	-	1	1
88	114	C	63	1	1	4.79070711135864	-	1	1
89	114	C	65	1	0	10.7239320278168	-	0	1
90	114	C	67	1	0	10.8696870803833	-	0	1
91	114	C	75	1	0	9.25582599639893	-	0	1
92	114	C	77	1	0	10.4938280582428	-	0	1
93	114	C	81	1	1	3.78970003128052	-	1	1
94	114	C	83	1	1	4.88170003890991	-	1	1
95	114	C	85	1	0	10.034688949585	-	0	1
96	114	C	87	1	1	2.39590096473694	-	1	1
97	114	C	94	1	1	4.57666301727295	-	1	1
98	114	C	98	1	1	7.99078512191772	-	1	1
99	114	C	106	1	0	8.69374299049377	-	0	1
100	114	C	111	1	1	8.91780591011047	-	0	0
101	114	C	115	1	1	3.53886914253235	-	1	1
102	114	C	120	1	1	5.66085600852966	-	1	1
103	114	C	122	1	0	9.0877959728241	-	0	1
104	114	C	128	1	1	7.07391095161438	-	1	1
105	114	C	132	1	0	9.53166604042053	-	0	1
106	114	C	140	1	0	9.48467302322388	-	0	1
107	114	C	142	1	0	9.59469890594482	-	0	1
108	114	C	144	1	0	9.23962903022766	-	0	1
109	114	AB	2	2	0	6.30442500114441	B	0	1
110	114	AB	11	2	1	7.14594292640686	B	1	1
111	114	AB	13	2	0	6.33497500419617	B	0	1
112	114	AB	18	2	0	7.1169638633728	B	0	1
113	114	AB	21	2	1	3.82991194725037	A	1	1
114	114	AB	24	2	1	1.48688101768494	A	1	1
115	114	AB	27	2	0	5.27281498908997	A	0	1
116	114	AB	33	2	1	1.86790895462036	B	1	1
117	114	AB	35	2	0	3.21859693527222	A	0	1
118	114	AB	37	2	0	3.94173002243042	A	1	0
119	114	AB	39	2	1	7.45486307144165	A	0	0
120	114	AB	47	2	1	3.81092596054077	B	1	1
121	114	AB	55	2	1	3.59593200683594	B	1	1
122	114	AB	59	2	0	7.55701804161072	B	0	1
123	114	AB	61	2	1	5.34196710586548	B	1	1
124	114	AB	63	2	1	1.29788708686829	B	1	1
125	114	AB	65	2	0	3.13805603981018	A	1	0
126	114	AB	67	2	0	7.54200911521912	A	1	0
127	114	AB	75	2	0	5.13193297386169	A	0	1
128	114	AB	77	2	0	6.92100095748901	B	0	1
129	114	AB	81	2	1	4.10101199150085	A	1	1
130	114	AB	83	2	1	4.00494599342346	B	1	1
131	114	AB	85	2	0	6.45535016059875	A	0	1
132	114	AB	87	2	1	1.56366801261902	B	1	1
133	114	AB	94	2	1	6.12770104408264	B	1	1
134	114	AB	98	2	1	2.06915903091431	A	1	1
135	114	AB	106	2	0	3.31753396987915	A	0	1
136	114	AB	111	2	1	1.95700216293335	B	1	1
137	114	AB	115	2	1	6.0179500579834	B	0	0
138	114	AB	120	2	1	1.31528306007385	A	1	1
139	114	AB	122	2	0	2.25143694877625	A	0	1
140	114	AB	128	2	1	3.51975512504578	A	0	0
141	114	AB	132	2	0	7.25897884368896	B	0	1
142	114	AB	140	2	0	5.70545506477356	A	0	1
143	114	AB	142	2	0	9.51598191261292	B	0	1
144	114	AB	144	2	0	2.20560503005981	A	0	1
145	114	AC	3	2	0	6.69578814506531	A	0	1
146	114	AC	7	2	1	1.94969201087952	A	1	1
147	114	AC	9	2	0	9.04064083099365	A	0	1
148	114	AC	14	2	1	2.16578388214111	C	1	1
149	114	AC	16	2	0	8.03473305702209	A	0	1
150	114	AC	23	2	1	4.47500681877136	A	1	1
151	114	AC	25	2	1	1.43961215019226	C	1	1
152	114	AC	29	2	1	4.94281101226807	A	1	1
153	114	AC	32	2	1	1.42474985122681	C	1	1
154	114	AC	40	2	0	7.44066190719604	C	0	1
155	114	AC	42	2	1	4.97630715370178	A	0	0
156	114	AC	49	2	0	8.07572913169861	A	0	1
157	114	AC	51	2	1	1.28881597518921	C	1	1
158	114	AC	58	2	0	7.35494709014893	A	0	1
159	114	AC	64	2	1	2.87952208518982	A	0	0
160	114	AC	68	2	1	6.66864395141602	C	1	1
161	114	AC	70	2	1	1.36322593688965	C	1	1
162	114	AC	72	2	1	6.40985798835754	A	0	0
163	114	AC	79	2	0	4.82272791862488	A	0	1
164	114	AC	89	2	1	4.18190598487854	A	1	1
165	114	AC	91	2	1	2.35050106048584	C	1	1
166	114	AC	95	2	0	9.02180504798889	C	0	1
167	114	AC	97	2	0	2.99005198478699	A	0	1
168	114	AC	99	2	1	5.65440511703491	A	0	0
169	114	AC	101	2	0	7.90290713310242	C	0	1
170	114	AC	103	2	0	9.52395606040955	A	0	1
171	114	AC	107	2	0	8.05447793006897	A	0	1
172	114	AC	110	2	0	7.42780995368958	C	0	1
173	114	AC	114	2	0	4.08950209617615	A	0	1
174	114	AC	117	2	1	3.47868990898132	A	0	0
175	114	AC	124	2	0	5.07384395599365	A	0	1
176	114	AC	127	2	0	4.93007802963257	A	0	1
177	114	AC	129	2	1	7.77589988708496	C	0	0
178	114	AC	135	2	1	1.1560389995575	C	1	1
179	114	AC	137	2	0	8.52974796295166	C	0	1
180	114	AC	139	2	0	4.59887290000916	A	0	1
181	114	BC	5	2	1	6.32782506942749	C	1	1
182	114	BC	8	2	0	8.00601315498352	B	0	1
183	114	BC	10	2	1	6.13602709770203	C	1	1
184	114	BC	12	2	1	1.60384106636047	C	1	1
185	114	BC	17	2	0	7.16713500022888	B	0	1
186	114	BC	20	2	1	2.31122899055481	C	1	1
187	114	BC	30	2	1	2.65091013908386	B	1	1
188	114	BC	34	2	0	8.33996105194092	C	0	1
189	114	BC	36	2	0	7.34295296669006	B	0	1
190	114	BC	38	2	0	7.55267190933228	C	0	1
191	114	BC	44	2	1	1.89119386672974	C	1	1
192	114	BC	46	2	1	1.04597902297974	C	1	1
193	114	BC	48	2	0	6.20795297622681	B	0	1
194	114	BC	52	2	0	6.38942813873291	B	0	1
195	114	BC	54	2	0	6.23796200752258	B	0	1
196	114	BC	56	2	1	5.54497098922729	B	0	0
197	114	BC	62	2	0	9.1995050907135	C	0	1
198	114	BC	66	2	1	5.21462607383728	B	1	1
199	114	BC	73	2	0	7.87496113777161	B	0	1
200	114	BC	76	2	0	7.35529708862305	C	0	1
201	114	BC	80	2	0	6.81475806236267	B	0	1
202	114	BC	86	2	0	6.04729914665222	B	0	1
203	114	BC	88	2	0	6.06495785713196	B	0	1
204	114	BC	90	2	1	5.04393196105957	B	1	1
205	114	BC	93	2	1	0.949095964431763	C	1	1
206	114	BC	104	2	1	5.81190800666809	B	1	1
207	114	BC	108	2	1	4.44902276992798	C	1	1
208	114	BC	109	2	0	7.75196886062622	B	0	1
209	114	BC	113	2	0	6.01092195510864	B	0	1
210	114	BC	118	2	0	6.43470215797424	C	0	1
211	114	BC	121	2	0	7.14762806892395	C	0	1
212	114	BC	126	2	1	6.61232304573059	C	1	1
213	114	BC	130	2	1	6.82075905799866	B	0	0
214	114	BC	133	2	1	3.24993681907654	B	1	1
215	114	BC	141	2	1	5.85696697235107	B	1	1
216	114	BC	143	2	1	4.0099151134491	B	1	1
217	114	ABC	1	3	0	7.41472506523132	A	0	1
218	114	ABC	4	3	1	2.64143991470337	A	1	1
219	114	ABC	6	3	0	6.95183515548706	A	0	1
220	114	ABC	15	3	1	2.83214616775513	A	0	0
221	114	ABC	19	3	0	6.3736560344696	B	0	1
222	114	ABC	22	3	1	2.85965800285339	B	1	1
223	114	ABC	26	3	0	3.38289189338684	A	0	1
224	114	ABC	28	3	1	0.86916184425354	C	1	1
225	114	ABC	31	3	0	1.12093710899353	A	1	0
226	114	ABC	41	3	1	3.59616994857788	C	1	1
227	114	ABC	43	3	0	5.97659301757812	B	0	1
228	114	ABC	45	3	1	2.87474989891052	B	1	1
229	114	ABC	50	3	0	7.46065497398376	B	0	1
230	114	ABC	53	3	1	2.75361299514771	B	1	1
231	114	ABC	57	3	0	5.36648011207581	A	0	1
232	114	ABC	60	3	1	3.11977410316467	A	1	1
233	114	ABC	69	3	0	6.77496004104614	B	0	1
234	114	ABC	71	3	1	1.48638391494751	C	1	1
235	114	ABC	74	3	0	6.23555612564087	A	0	1
236	114	ABC	78	3	1	3.74763107299805	B	1	1
237	114	ABC	82	3	0	4.8289909362793	A	0	1
238	114	ABC	84	3	1	5.32569313049316	B	1	1
239	114	ABC	92	3	0	5.92943596839905	A	0	1
240	114	ABC	96	3	1	4.68593716621399	B	1	1
241	114	ABC	100	3	0	7.05667304992676	B	0	1
242	114	ABC	102	3	1	3.46260905265808	B	1	1
243	114	ABC	105	3	0	7.07861590385437	B	0	1
244	114	ABC	112	3	1	3.51004719734192	B	1	1
245	114	ABC	116	3	0	4.88283205032349	A	0	1
246	114	ABC	119	3	1	1.37795114517212	A	1	1
247	114	ABC	123	3	0	3.59513401985168	A	0	1
248	114	ABC	125	3	1	4.25564122200012	B	1	1
249	114	ABC	131	3	0	8.51760196685791	C	0	1
250	114	ABC	134	3	1	3.87261915206909	B	1	1
251	114	ABC	136	3	0	6.27609777450562	A	0	1
252	114	ABC	138	3	1	1.31790113449097	C	1	1
