# Supplementary material for: Performance similarities predict collective benefits in dyadic and triadic joint visual search
Source: PLoS One. 2018 Jan 12;13(1):e0191179. doi: 10.1371/journal.pone.0191179 (PMC5766227; doi:10.1371/journal.pone.0191179)
Supplement: S1 File — (ZIP) [file pone.0191179.s001.zip › 115.csv]

Grp	Pair	Trial	Condition	correct	RT	press	response	correct_res
115	A	1	1	0	6.8019587994	0	0	1
115	A	10	1	1	5.2389788628	0	1	1
115	A	14	1	0	5.8098580837	0	0	1
115	A	18	1	1	6.7618350983	0	0	0
115	A	20	1	1	1.42968297	0	1	1
115	A	27	1	0	8.9647510052	0	0	1
115	A	31	1	1	6.8358769417	0	0	0
115	A	34	1	1	1.4218001366	0	1	1
115	A	36	1	0	6.9387488365	0	0	1
115	A	37	1	0	5.8169589043	0	0	1
115	A	40	1	0	6.5487558842	0	0	1
115	A	43	1	0	7.764605999	0	0	1
115	A	53	1	1	3.5349240303	0	1	1
115	A	55	1	1	7.6569609642	0	0	0
115	A	60	1	0	6.4578959942	0	0	1
115	A	62	1	1	4.5079350471	0	1	1
115	A	67	1	0	7.3059530258	0	0	1
115	A	69	1	1	5.6966149807	0	0	0
115	A	74	1	0	7.4729650021	0	0	1
115	A	76	1	0	6.9099509716	0	0	1
115	A	78	1	1	2.9807050228	0	1	1
115	A	84	1	0	4.640707016	0	0	1
115	A	87	1	1	6.0059440136	0	0	0
115	A	93	1	0	6.4819660187	0	0	1
115	A	100	1	1	5.622948885	0	0	0
115	A	102	1	1	6.8589680195	0	1	1
115	A	108	1	0	6.2099540234	0	0	1
115	A	109	1	1	6.2278540134	0	0	0
115	A	113	1	1	6.6969339848	0	0	0
115	A	119	1	1	2.9418990612	0	1	1
115	A	122	1	0	5.2829489708	0	0	1
115	A	126	1	0	5.1081998348	0	0	1
115	A	128	1	0	4.8667318821	0	0	1
115	A	132	1	1	5.8489468098	0	0	0
115	A	134	1	1	4.7747490406	0	0	0
115	A	137	1	1	4.6056609154	0	1	1
115	B	3	1	1	2.7299208641	0	1	1
115	B	5	1	1	1.6223161221	0	1	1
115	B	7	1	0	7.7577850819	0	0	1
115	B	11	1	0	7.9618871212	0	0	1
115	B	15	1	0	8.2449190617	0	0	1
115	B	17	1	1	7.0659229755	0	1	1
115	B	22	1	0	9.0216441154	0	0	1
115	B	25	1	1	4.7579171658	0	1	1
115	B	30	1	1	7.3489251137	0	1	1
115	B	38	1	0	9.0758988857	0	0	1
115	B	45	1	0	7.5727949142	0	0	1
115	B	49	1	0	7.4906718731	0	0	1
115	B	51	1	1	4.5557940006	0	1	1
115	B	57	1	1	1.1469020844	0	1	1
115	B	59	1	0	6.2596480846	0	1	0
115	B	63	1	1	3.7924470901	0	1	1
115	B	65	1	0	8.9489200115	0	0	1
115	B	70	1	1	1.1806828976	0	1	1
115	B	75	1	0	6.5567991734	0	0	1
115	B	81	1	1	5.7617928982	0	0	0
115	B	83	1	0	13.0130708218	0	0	1
115	B	86	1	0	8.7258019447	0	0	1
115	B	90	1	1	5.262816906	0	1	1
115	B	94	1	0	7.8796880245	0	0	1
115	B	96	1	0	9.3767328262	0	0	1
115	B	99	1	0	7.6968810558	0	0	1
115	B	106	1	0	7.1556711197	0	0	1
115	B	111	1	1	3.4916820526	0	1	1
115	B	114	1	1	1.0609061718	0	1	1
115	B	117	1	1	3.6906509399	0	1	1
115	B	125	1	1	5.129390955	0	1	1
115	B	130	1	0	6.7686378956	0	0	1
115	B	133	1	1	8.6488029957	0	0	0
115	B	138	1	1	6.3046300411	0	1	1
115	B	140	1	0	6.7957909107	0	0	1
115	B	142	1	1	1.2527999878	0	1	1
115	C	2	1	0	9.7247641087	0	0	1
115	C	4	1	1	3.9247150421	0	1	1
115	C	8	1	0	10.9545080662	0	0	1
115	C	13	1	1	3.4799449444	0	1	1
115	C	21	1	1	3.4509260654	0	1	1
115	C	23	1	0	10.074917078	0	0	1
115	C	26	1	0	8.9870021343	0	0	1
115	C	28	1	0	8.2136900425	0	0	1
115	C	33	1	1	5.798760891	0	1	1
115	C	39	1	1	7.5214989185	0	0	0
115	C	42	1	1	1.6641039848	0	1	1
115	C	47	1	1	8.0167779922	0	0	0
115	C	50	1	0	8.3260071278	0	0	1
115	C	54	1	0	7.9987568855	0	0	1
115	C	58	1	0	9.8930139542	0	0	1
115	C	64	1	0	9.8287799358	0	0	1
115	C	68	1	0	8.7409567833	0	0	1
115	C	72	1	1	1.2716770172	0	1	1
115	C	79	1	0	8.8907830715	0	0	1
115	C	82	1	1	9.8830199242	0	1	1
115	C	85	1	1	2.0888409615	0	1	1
115	C	88	1	1	7.1998729706	0	1	1
115	C	91	1	0	8.800773859	0	0	1
115	C	97	1	0	7.7198791504	0	0	1
115	C	101	1	0	8.5770280361	0	0	1
115	C	103	1	1	9.4289159775	0	1	1
115	C	105	1	0	8.3150060177	0	0	1
115	C	110	1	1	7.7197170258	0	1	1
115	C	115	1	0	8.5300059319	0	0	1
115	C	118	1	0	7.0517559052	0	0	1
115	C	120	1	0	6.8277540207	0	0	1
115	C	124	1	1	6.659621954	0	1	1
115	C	136	1	1	1.7559449673	0	1	1
115	C	139	1	1	1.3599359989	0	1	1
115	C	141	1	0	7.0509748459	0	0	1
115	C	144	1	1	6.0177350044	0	0	0
115	AB	2	2	0	6.3284449577	A_1	0	1
115	AB	4	2	1	1.3908889294	B_1	1	1
115	AB	8	2	0	6.2118918896	B_1	0	1
115	AB	13	2	1	4.4397580624	B_1	1	1
115	AB	21	2	1	3.397755146	A_1	1	1
115	AB	23	2	0	7.0741729736	A_1	0	1
115	AB	26	2	0	6.681153059	A_1	0	1
115	AB	28	2	0	7.2229630947	A_1	0	1
115	AB	33	2	1	2.8899149895	A_1	1	1
115	AB	39	2	1	2.7788939476	A_1	1	1
115	AB	42	2	1	5.9279661179	A_1	0	0
115	AB	47	2	1	3.4521589279	A_1	1	1
115	AB	50	2	0	5.8359439373	A_1	0	1
115	AB	54	2	0	4.3249330521	A_1	0	1
115	AB	58	2	0	6.2256369591	B_1	0	1
115	AB	64	2	0	5.4594688416	A_1	0	1
115	AB	68	2	0	5.9467120171	A_1	0	1
115	AB	72	2	1	4.9347128868	B_1	1	1
115	AB	79	2	0	5.6362819672	A_1	0	1
115	AB	82	2	1	4.9267799854	A_1	1	1
115	AB	85	2	1	3.2126889229	B_1	1	1
115	AB	88	2	1	5.1989278793	A_1	0	0
115	AB	91	2	0	7.1798861027	B_1	0	1
115	AB	97	2	0	5.380095005	A_1	0	1
115	AB	101	2	0	6.4669589996	A_1	0	1
115	AB	103	2	1	1.4635219574	A_1	1	1
115	AB	105	2	0	5.1549229622	A_1	0	1
115	AB	110	2	1	4.1919279099	A_1	0	0
115	AB	115	2	0	7.5047309399	A_1	0	1
115	AB	118	2	0	6.2315928936	A_1	0	1
115	AB	120	2	0	6.139952898	A_1	0	1
115	AB	124	2	1	3.0020861626	A_1	1	1
115	AB	136	2	1	3.321655035	B_1	1	1
115	AB	139	2	1	1.2337520123	A_1	1	1
115	AB	141	2	0	4.0808529854	A_1	0	1
115	AB	144	2	1	1.4329149723	A_1	1	1
115	AC	3	2	1	5.7986011505	A_1	1	1
115	AC	5	2	1	2.7579028606	A_1	1	1
115	AC	7	2	0	6.3380820751	A_1	0	1
115	AC	11	2	0	5.1638989449	A_1	0	1
115	AC	15	2	0	7.6156971455	A_1	0	1
115	AC	17	2	1	4.1289768219	C_1	1	1
115	AC	22	2	0	6.0985560417	A_1	0	1
115	AC	25	2	1	5.5147681236	A_1	1	1
115	AC	30	2	1	3.1906549931	C_1	1	1
115	AC	38	2	0	6.5336380005	A_1	0	1
115	AC	45	2	0	6.9729130268	A_1	0	1
115	AC	49	2	0	5.4588799477	A_1	0	1
115	AC	51	2	1	2.9632799625	C_1	1	1
115	AC	57	2	1	2.7717921734	A_1	1	1
115	AC	59	2	0	5.8099489212	A_1	0	1
115	AC	63	2	1	3.5839290619	A_1	1	1
115	AC	65	2	0	5.4002761841	A_1	0	1
115	AC	70	2	1	6.6746840477	A_1	0	0
115	AC	75	2	0	7.2019748688	C_1	0	1
115	AC	81	2	1	1.9361021519	C_1	1	1
115	AC	83	2	0	4.7779660225	A_1	0	1
115	AC	86	2	0	6.1376240253	A_1	0	1
115	AC	90	2	1	6.0618960857	A_1	0	0
115	AC	94	2	0	5.7479281425	A_1	0	1
115	AC	96	2	0	5.5863649845	A_1	0	1
115	AC	99	2	0	5.5529229641	A_1	0	1
115	AC	106	2	0	5.7099280357	A_1	0	1
115	AC	111	2	1	4.3658940792	A_1	0	0
115	AC	114	2	1	4.2720661163	C_1	1	1
115	AC	117	2	1	3.8489429951	C_1	1	1
115	AC	125	2	1	2.2615859509	A_1	1	1
115	AC	130	2	0	5.3004071712	C_1	0	1
115	AC	133	2	1	5.7345011234	C_1	1	1
115	AC	138	2	1	2.5815341473	C_1	1	1
115	AC	140	2	0	3.3022289276	A_1	0	1
115	AC	142	2	1	1.365530014	C_1	1	1
115	BC	1	2	0	10.1887719631	C_1	0	1
115	BC	10	2	1	3.3597130775	B_1	1	1
115	BC	14	2	0	8.0618548393	B_1	0	1
115	BC	18	2	1	3.383934021	C_1	1	1
115	BC	20	2	1	4.3429460526	C_1	1	1
115	BC	27	2	0	8.1827380657	B_1	0	1
115	BC	31	2	1	1.6042599678	B_1	1	1
115	BC	34	2	1	5.2679209709	C_1	1	1
115	BC	36	2	0	8.1458580494	B_1	0	1
115	BC	37	2	0	8.7518851757	B_1	0	1
115	BC	40	2	0	7.7193329334	B_1	0	1
115	BC	43	2	0	6.7178220749	B_1	0	1
115	BC	53	2	1	1.8795261383	B_1	1	1
115	BC	55	2	1	1.3174009323	B_1	1	1
115	BC	60	2	0	8.3527801037	B_1	0	1
115	BC	62	2	1	4.2185947895	B_1	1	1
115	BC	67	2	0	7.4690470695	B_1	0	1
115	BC	69	2	1	5.4803571701	C_1	1	1
115	BC	74	2	0	6.4414021969	B_1	0	1
115	BC	76	2	0	6.5768420696	C_1	0	1
115	BC	78	2	1	1.8243260384	B_1	1	1
115	BC	84	2	0	6.8729319572	C_1	0	1
115	BC	87	2	1	5.8329668045	B_1	1	1
115	BC	93	2	0	6.0685009956	B_1	0	1
115	BC	100	2	1	2.2007789612	C_1	1	1
115	BC	102	2	1	1.3373479843	B_1	1	1
115	BC	108	2	0	6.7328481674	C_1	0	1
115	BC	109	2	1	4.6164860725	B_1	1	1
115	BC	113	2	1	6.5851590633	B_1	1	1
115	BC	119	2	1	1.1976161003	C_1	1	1
115	BC	122	2	0	6.4958808422	C_1	0	1
115	BC	126	2	0	6.5075778961	C_1	0	1
115	BC	128	2	0	6.2680819035	B_1	0	1
115	BC	132	2	1	5.9117779732	B_1	1	1
115	BC	134	2	1	5.0564830303	B_1	1	1
115	BC	137	2	1	1.0241799355	B_1	1	1
115	ABC	6	3	0	5.6024880409	A_1	0	1
115	ABC	9	3	1	2.8517079353	C_1	1	1
115	ABC	12	3	1	2.4921200275	C_1	1	1
115	ABC	16	3	1	2.7865920067	C_1	1	1
115	ABC	19	3	0	7.3936450481	A_1	0	1
115	ABC	24	3	0	6.0671219826	A_1	0	1
115	ABC	29	3	1	2.1956138611	A_1	1	1
115	ABC	32	3	1	4.6866729259	B_1	1	1
115	ABC	35	3	0	4.682806015	A_1	0	1
115	ABC	41	3	0	5.6183640957	A_1	0	1
115	ABC	44	3	1	2.9675488472	A_1	1	1
115	ABC	46	3	1	2.5414328575	B_1	1	1
115	ABC	48	3	0	7.1400270462	A_1	0	1
115	ABC	52	3	1	2.0695431232	A_1	1	1
115	ABC	56	3	1	4.1890819073	C_1	1	1
115	ABC	61	3	0	5.2576110363	A_1	0	1
115	ABC	66	3	0	7.2340548038	C_1	0	1
115	ABC	71	3	1	4.4195950031	C_1	1	1
115	ABC	73	3	0	4.0086097717	A_1	0	1
115	ABC	77	3	0	4.9176449776	A_1	0	1
115	ABC	80	3	1	1.6556961536	C_1	1	1
115	ABC	89	3	0	7.2283041477	A_1	0	1
115	ABC	92	3	1	4.7688410282	C_1	1	1
115	ABC	95	3	0	5.8800280094	A_1	0	1
115	ABC	98	3	0	6.3072488308	C_1	0	1
115	ABC	104	3	0	3.6007578373	A_1	0	1
115	ABC	107	3	1	5.2486319542	C_1	1	1
115	ABC	112	3	1	1.6790440083	C_1	1	1
115	ABC	116	3	0	6.1916389465	A_1	0	1
115	ABC	121	3	1	2.177809	C_1	1	1
115	ABC	123	3	0	5.5996210575	A_1	0	1
115	ABC	127	3	1	2.7996468544	C_1	1	1
115	ABC	129	3	1	3.3771629333	B_1	1	1
115	ABC	131	3	0	4.9786138535	A_1	0	1
115	ABC	135	3	1	5.2029809952	B_1	1	1
115	ABC	143	3	0	4.0488450527	A_1	0	1
