# Supplementary material for: Performance similarities predict collective benefits in dyadic and triadic joint visual search
Source: PLoS One. 2018 Jan 12;13(1):e0191179. doi: 10.1371/journal.pone.0191179 (PMC5766227; doi:10.1371/journal.pone.0191179)
Supplement: S1 File — (ZIP) [file pone.0191179.s001.zip › 116.csv]

Grp	Pair	Trial	Condition	correct	RT	press	response	correct_res
116	A	4	1	0	9.8199188709	0	0	1
116	A	6	1	0	7.5016889572	0	0	1
116	A	17	1	0	8.7228901386	0	0	1
116	A	22	1	0	8.5979969501	0	0	1
116	A	25	1	0	7.5789599419	0	0	1
116	A	28	1	1	6.399974823	0	1	1
116	A	31	1	1	5.0377919674	0	1	1
116	A	33	1	1	2.2427031994	0	1	1
116	A	35	1	1	3.5086858273	0	1	1
116	A	41	1	0	7.6797401905	0	0	1
116	A	43	1	1	6.7049679756	0	1	1
116	A	45	1	1	2.8836660385	0	1	1
116	A	48	1	0	7.286989212	0	0	1
116	A	60	1	0	4.8908309937	0	1	0
116	A	64	1	0	6.1577489376	0	0	1
116	A	66	1	0	6.5637290478	0	0	1
116	A	68	1	0	7.1272821426	0	0	1
116	A	70	1	1	6.6989870071	0	0	0
116	A	73	1	1	7.1469259262	0	0	0
116	A	82	1	1	2.7799379826	0	1	1
116	A	84	1	0	6.8419659138	0	0	1
116	A	86	1	0	7.462485075	0	0	1
116	A	88	1	1	2.2228980064	0	1	1
116	A	91	1	0	4.6779088974	0	0	1
116	A	94	1	1	6.4557309151	0	1	1
116	A	98	1	0	7.4879751205	0	0	1
116	A	108	1	0	7.310915947	0	0	1
116	A	111	1	0	6.9309720993	0	0	1
116	A	114	1	1	1.3676869869	0	1	1
116	A	118	1	1	7.8599641323	0	1	1
116	A	128	1	0	8.2629687786	0	0	1
116	A	131	1	1	2.2598559856	0	1	1
116	A	134	1	0	7.0047328472	0	0	1
116	A	136	1	0	6.4667301178	0	0	1
116	A	139	1	1	6.0787279606	0	1	1
116	A	143	1	1	7.9179129601	0	1	1
116	B	7	1	1	4.2689151764	0	1	1
116	B	11	1	1	8.825660944	0	1	1
116	B	14	1	1	4.6239099503	0	1	1
116	B	16	1	0	9.1726460457	0	0	1
116	B	18	1	0	10.4118590355	0	0	1
116	B	21	1	0	9.0068850517	0	0	1
116	B	24	1	1	5.5538949966	0	1	1
116	B	26	1	1	5.7299320698	0	1	1
116	B	29	1	0	11.7532160282	0	0	1
116	B	40	1	0	7.9908959866	0	0	1
116	B	46	1	0	9.9328949451	0	0	1
116	B	49	1	0	10.6196651459	0	0	1
116	B	52	1	0	10.8317770958	0	0	1
116	B	55	1	1	2.5550019741	0	1	1
116	B	58	1	1	9.2836458683	0	0	0
116	B	62	1	0	15.2238609791	0	0	1
116	B	67	1	1	12.4439091682	0	0	0
116	B	69	1	1	5.977864027	0	1	1
116	B	74	1	1	6.9358029366	0	0	0
116	B	76	1	0	8.6334450245	0	0	1
116	B	80	1	1	16.9358990192	0	1	1
116	B	85	1	1	17.8238930702	0	0	0
116	B	95	1	0	11.7896940708	0	0	1
116	B	99	1	1	8.3387289047	0	0	0
116	B	101	1	1	1.5549190044	0	1	1
116	B	105	1	1	5.0459768772	0	1	1
116	B	107	1	1	7.031717062	0	1	1
116	B	110	1	0	18.8878200054	0	0	1
116	B	115	1	0	17.2766871452	0	0	1
116	B	119	1	0	14.2909491062	0	0	1
116	B	125	1	1	2.9739320278	0	1	1
116	B	127	1	0	9.1549370289	0	0	1
116	B	132	1	0	15.87590909	0	0	1
116	B	135	1	0	7.4318010807	0	0	1
116	B	137	1	1	9.0668170452	0	1	1
116	B	142	1	1	1.8956899643	0	1	1
116	C	2	1	1	4.7039260864	0	0	0
116	C	8	1	0	7.5349678993	0	0	1
116	C	10	1	0	6.5237679482	0	1	0
116	C	12	1	1	8.2919011116	0	1	1
116	C	15	1	1	5.998996973	0	1	1
116	C	20	1	0	7.5060110092	0	0	1
116	C	27	1	1	1.8879659176	0	1	1
116	C	32	1	0	8.7620670795	0	0	1
116	C	34	1	1	6.5358910561	0	1	1
116	C	38	1	0	7.7407670021	0	0	1
116	C	42	1	1	6.8669981956	0	1	1
116	C	44	1	1	1.988740921	0	1	1
116	C	47	1	0	4.8079879284	0	0	1
116	C	50	1	1	1.2429609299	0	1	1
116	C	54	1	1	6.6820118427	0	1	1
116	C	57	1	1	5.2838840485	0	1	1
116	C	61	1	0	5.2519919872	0	0	1
116	C	72	1	0	5.3667218685	0	0	1
116	C	75	1	1	4.8147521019	0	1	1
116	C	77	1	0	5.5546910763	0	0	1
116	C	79	1	0	6.2189939022	0	0	1
116	C	83	1	1	7.0957717896	0	0	0
116	C	89	1	1	6.1923258305	0	1	1
116	C	92	1	0	6.2479951382	0	0	1
116	C	96	1	0	4.4789810181	0	0	1
116	C	102	1	0	5.9927530289	0	0	1
116	C	104	1	1	5.3397140503	0	0	0
116	C	112	1	1	3.38185215	0	1	1
116	C	117	1	1	6.3730299473	0	1	1
116	C	120	1	0	5.7337498665	0	0	1
116	C	122	1	0	6.0018069744	0	0	1
116	C	124	1	0	6.341989994	0	0	1
116	C	126	1	1	2.4188868999	0	1	1
116	C	129	1	0	6.8770000935	0	0	1
116	C	133	1	0	4.9819879532	0	0	1
116	C	141	1	1	2.792689085	0	1	1
116	AB	2	2	1	4.0398299694	C	1	1
116	AB	8	2	0	6.8516540527	A_1	0	1
116	AB	10	2	0	6.504873991	C	0	1
116	AB	12	2	1	6.9324278831	C	1	1
116	AB	15	2	1	6.0068819523	A_1	1	1
116	AB	20	2	0	7.0847189426	A_1	0	1
116	AB	27	2	1	6.6467990875	A_1	1	1
116	AB	32	2	0	7.9248511791	A_1	0	1
116	AB	34	2	1	5.4148881435	C	1	1
116	AB	38	2	0	6.7363789082	A_1	0	1
116	AB	42	2	1	4.0846829414	A_1	1	1
116	AB	44	2	1	6.2219748497	C	1	1
116	AB	47	2	0	6.8218290806	A_1	0	1
116	AB	50	2	1	1.1062738895	A_1	1	1
116	AB	54	2	1	2.2796308994	A_1	1	1
116	AB	57	2	1	4.3198091984	A_1	1	1
116	AB	61	2	0	7.0099830627	A_1	0	1
116	AB	72	2	0	8.3044579029	A_1	0	1
116	AB	75	2	1	4.0199220181	A_1	1	1
116	AB	77	2	0	7.8469040394	A_1	0	1
116	AB	79	2	0	7.3756320477	A_1	0	1
116	AB	83	2	1	1.8189470768	A_1	1	1
116	AB	89	2	1	6.7520890236	C	1	1
116	AB	92	2	0	6.8488829136	A_1	0	1
116	AB	96	2	0	5.5548348427	A_1	0	1
116	AB	102	2	0	7.9082930088	A_1	0	1
116	AB	104	2	1	3.108946085	A_1	1	1
116	AB	112	2	1	5.6789917946	A_1	0	0
116	AB	117	2	1	2.474640131	A_1	1	1
116	AB	120	2	0	7.3040390015	A_1	0	1
116	AB	122	2	0	6.8311829567	A_1	0	1
116	AB	124	2	0	6.6810691357	A_1	0	1
116	AB	126	2	1	5.4833779335	C	1	1
116	AB	129	2	0	6.4810860157	C	0	1
116	AB	133	2	0	7.156867981	A_1	0	1
116	AB	141	2	1	2.5027608871	A_1	1	1
116	AC	7	2	1	6.4117119312	C_1	1	1
116	AC	11	2	1	6.0575978756	A_1	0	0
116	AC	14	2	1	6.7178411484	A_1	1	1
116	AC	16	2	0	7.9264521599	C_1	0	1
116	AC	18	2	0	7.339977026	A_1	0	1
116	AC	21	2	0	7.9497621059	C_1	0	1
116	AC	24	2	1	5.1948461533	C_1	1	1
116	AC	26	2	1	2.6975009441	C_1	1	1
116	AC	29	2	0	8.3810200691	A_1	0	1
116	AC	40	2	0	7.3471820354	C_1	0	1
116	AC	46	2	0	6.0538678169	C_1	0	1
116	AC	49	2	0	4.9084541798	C_1	0	1
116	AC	52	2	0	4.8319029808	C_1	0	1
116	AC	55	2	1	4.305962801	C_1	1	1
116	AC	58	2	1	2.3121371269	A_1	1	1
116	AC	62	2	0	4.7075610161	C_1	0	1
116	AC	67	2	1	2.3646512032	C_1	1	1
116	AC	69	2	1	2.089662075	A_1	1	1
116	AC	74	2	1	4.2205631733	A_1	1	1
116	AC	76	2	0	6.3212850094	C_1	0	1
116	AC	80	2	1	5.410533905	A_1	1	1
116	AC	85	2	1	4.9773130417	C_1	0	0
116	AC	95	2	0	6.3290839195	A_1	0	1
116	AC	99	2	1	5.2928831577	A_1	0	0
116	AC	101	2	1	4.4707629681	A_1	1	1
116	AC	105	2	1	5.4276509285	C_1	0	0
116	AC	107	2	1	1.9549150467	A_1	1	1
116	AC	110	2	0	5.236948967	C_1	0	1
116	AC	115	2	0	5.3214991093	C_1	0	1
116	AC	119	2	0	6.7459850311	C_1	0	1
116	AC	125	2	1	5.9178760052	A_1	1	1
116	AC	127	2	0	5.3746409416	C_1	0	1
116	AC	132	2	0	4.6838650703	C_1	0	1
116	AC	135	2	0	4.5911970139	C_1	0	1
116	AC	137	2	1	4.2066280842	A_1	1	1
116	AC	142	2	1	2.6119439602	C_1	1	1
116	BC	4	2	0	8.2619211674	C	0	1
116	BC	6	2	0	7.0516049862	C_1	0	1
116	BC	17	2	0	7.8719661236	C_1	0	1
116	BC	22	2	0	8.1245019436	C_1	0	1
116	BC	25	2	0	6.9143390656	C	0	1
116	BC	28	2	1	2.6736469269	C_1	1	1
116	BC	31	2	1	1.2368609905	C_1	1	1
116	BC	33	2	1	1.4877607822	C	1	1
116	BC	35	2	1	3.6059420109	C_1	1	1
116	BC	41	2	0	8.5019359589	C	0	1
116	BC	43	2	1	2.7598187923	C	1	1
116	BC	45	2	1	2.2479290962	C_1	1	1
116	BC	48	2	0	5.7836768627	C_1	0	1
116	BC	60	2	0	4.8109359741	C_1	0	1
116	BC	64	2	0	5.1069600582	C_1	0	1
116	BC	66	2	0	5.0645649433	C_1	0	1
116	BC	68	2	0	4.2095191479	C_1	0	1
116	BC	70	2	1	3.5088210106	C	1	1
116	BC	73	2	1	5.0891718864	C_1	1	1
116	BC	82	2	1	3.3183839321	C_1	1	1
116	BC	84	2	0	6.8776769638	C_1	0	1
116	BC	86	2	0	5.9540121555	C_1	0	1
116	BC	88	2	1	4.9540369511	C_1	1	1
116	BC	91	2	0	6.7097120285	C_1	0	1
116	BC	94	2	1	5.9297711849	C_1	0	0
116	BC	98	2	0	6.1119790077	C_1	0	1
116	BC	108	2	0	4.5582461357	C_1	0	1
116	BC	111	2	0	4.8213880062	C_1	0	1
116	BC	114	2	1	4.2468929291	C	1	1
116	BC	118	2	1	6.905354023	C	0	0
116	BC	128	2	0	5.4674890041	C_1	0	1
116	BC	131	2	1	4.6745181084	C_1	0	0
116	BC	134	2	0	5.103413105	C_1	0	1
116	BC	136	2	0	4.7548160553	C_1	0	1
116	BC	139	2	1	2.8358750343	C	1	1
116	BC	143	2	1	4.1476998329	C_1	0	0
116	ABC	1	3	1	5.0925359726	C	1	1
116	ABC	3	3	0	7.8578181267	A_1	0	1
116	ABC	5	3	0	7.0305299759	C_1	0	1
116	ABC	9	3	0	6.2243740559	A_1	0	1
116	ABC	13	3	1	2.31280303	C	1	1
116	ABC	19	3	0	7.7053081989	C_1	0	1
116	ABC	23	3	0	7.3487360477	C_1	0	1
116	ABC	30	3	1	6.7256889343	C	1	1
116	ABC	36	3	0	6.9535851479	A_1	0	1
116	ABC	37	3	0	7.2775769234	A_1	0	1
116	ABC	39	3	1	4.017261982	C_1	1	1
116	ABC	51	3	0	4.2086660862	C_1	0	1
116	ABC	53	3	1	4.4493939877	C	1	1
116	ABC	56	3	0	5.8553931713	C_1	0	1
116	ABC	59	3	1	4.0887548923	A_1	1	1
116	ABC	63	3	1	2.9340760708	C_1	1	1
116	ABC	65	3	1	3.3666279316	A_1	1	1
116	ABC	71	3	1	2.8204498291	A_1	1	1
116	ABC	78	3	1	3.5556240082	C_1	0	0
116	ABC	81	3	1	3.5796439648	C_1	1	1
116	ABC	87	3	1	1.5919110775	A_1	1	1
116	ABC	90	3	0	4.6250460148	C_1	0	1
116	ABC	93	3	0	4.8653900623	C_1	0	1
116	ABC	97	3	0	4.4370210171	C_1	0	1
116	ABC	100	3	0	3.9376170635	C_1	0	1
116	ABC	103	3	1	3.7573711872	C_1	0	0
116	ABC	106	3	0	4.8907270432	C_1	0	1
116	ABC	109	3	1	3.6960618496	C_1	0	0
116	ABC	113	3	0	3.8127570152	C_1	0	1
116	ABC	116	3	1	2.6009700298	C_1	1	1
116	ABC	121	3	1	2.435642004	C_1	1	1
116	ABC	123	3	1	5.5998029709	C_1	0	0
116	ABC	130	3	0	4.7315628529	C_1	0	1
116	ABC	138	3	1	3.049259901	C	1	1
116	ABC	140	3	0	3.6536839008	C_1	0	1
116	ABC	144	3	1	2.3349189758	C_1	1	1
