# Supplementary material for: Performance similarities predict collective benefits in dyadic and triadic joint visual search
Source: PLoS One. 2018 Jan 12;13(1):e0191179. doi: 10.1371/journal.pone.0191179 (PMC5766227; doi:10.1371/journal.pone.0191179)
Supplement: S1 File — (ZIP) [file pone.0191179.s001.zip › 117.csv]

Grp	Pair	Trial	Condition	correct	RT	press	response	correct_res
117	A	6	1	1	6.995677948	0	0	0
117	A	8	1	1	6.5109658241	0	1	1
117	A	10	1	1	3.7339520454	0	1	1
117	A	13	1	1	7.0648601055	0	1	1
117	A	16	1	0	7.8969540596	0	0	1
117	A	19	1	0	6.5707480907	0	0	1
117	A	27	1	1	6.3949680328	0	1	1
117	A	29	1	1	3.0339281559	0	1	1
117	A	35	1	1	5.2859640121	0	1	1
117	A	39	1	0	7.5799927711	0	0	1
117	A	45	1	0	8.7840058804	0	0	1
117	A	48	1	1	7.8347690105	0	1	1
117	A	54	1	1	7.8818941116	0	1	1
117	A	56	1	0	7.5259737968	0	0	1
117	A	61	1	1	6.6088449955	0	0	0
117	A	66	1	1	5.4369459152	0	1	1
117	A	68	1	1	3.168956995	0	1	1
117	A	70	1	0	8.1459739208	0	0	1
117	A	73	1	0	7.3159480095	0	0	1
117	A	76	1	1	1.9929671288	0	1	1
117	A	87	1	1	8.3197379112	0	1	1
117	A	91	1	1	7.0616898537	0	1	1
117	A	93	1	0	7.4299449921	0	1	0
117	A	96	1	0	7.8978409767	0	0	1
117	A	98	1	1	4.133690834	0	1	1
117	A	102	1	1	4.157738924	0	1	1
117	A	105	1	1	2.7956809998	0	1	1
117	A	110	1	0	6.5529508591	0	0	1
117	A	119	1	0	7.0157318115	0	0	1
117	A	121	1	0	7.4059820175	0	0	1
117	A	124	1	1	6.5489830971	0	0	0
117	A	126	1	0	7.8119711876	0	0	1
117	A	130	1	0	5.9889791012	0	0	1
117	A	132	1	1	7.5387270451	0	0	0
117	A	137	1	0	7.4179708958	0	0	1
117	A	139	1	0	7.3079519272	0	0	1
117	B	3	1	1	8.4316790104	0	1	1
117	B	5	1	1	5.259761095	0	1	1
117	B	11	1	1	7.5766181946	0	0	0
117	B	15	1	0	7.017747879	0	0	1
117	B	17	1	0	8.112664938	0	0	1
117	B	23	1	1	4.5955901146	0	1	1
117	B	25	1	0	5.5387170315	0	0	1
117	B	30	1	0	5.8798320293	0	0	1
117	B	34	1	1	3.5518980026	0	1	1
117	B	40	1	1	4.9876489639	0	1	1
117	B	43	1	0	6.2672998905	0	0	1
117	B	47	1	0	5.5866920948	0	0	1
117	B	50	1	0	4.1756808758	0	0	1
117	B	55	1	1	5.9008951187	0	0	0
117	B	58	1	1	4.9649178982	0	1	1
117	B	65	1	1	8.6966719627	0	0	0
117	B	67	1	0	8.4897830486	0	0	1
117	B	71	1	0	7.0367958546	0	0	1
117	B	75	1	0	6.6158411503	0	0	1
117	B	77	1	1	5.7186880112	0	0	0
117	B	80	1	0	7.2028110027	0	0	1
117	B	82	1	1	4.4337830544	0	1	1
117	B	85	1	1	1.399805069	0	1	1
117	B	89	1	1	7.783662796	0	0	0
117	B	100	1	1	2.740819931	0	1	1
117	B	103	1	0	5.2929170132	0	0	1
117	B	108	1	0	3.6918148994	0	0	1
117	B	109	1	0	5.1956751347	0	0	1
117	B	113	1	0	6.0567839146	0	0	1
117	B	125	1	0	5.6176741123	0	0	1
117	B	127	1	1	3.562680006	0	1	1
117	B	131	1	1	1.2258141041	0	1	1
117	B	134	1	0	6.4826588631	0	0	1
117	B	138	1	1	0.8416910172	0	1	1
117	B	141	1	1	5.225618124	0	1	1
117	B	143	1	0	5.8026690483	0	0	1
117	C	2	1	0	6.988711834	0	1	0
117	C	4	1	1	4.8887009621	0	1	1
117	C	7	1	1	6.9017238617	0	1	1
117	C	18	1	1	5.9958729744	0	1	1
117	C	21	1	0	6.139756918	0	0	1
117	C	24	1	0	6.8370261192	0	0	1
117	C	28	1	1	4.6378791332	0	1	1
117	C	31	1	0	6.1747739315	0	0	1
117	C	33	1	1	5.8259689808	0	0	0
117	C	38	1	0	6.0719261169	0	0	1
117	C	42	1	0	8.2147741318	0	1	0
117	C	46	1	0	6.6968951225	0	0	1
117	C	49	1	1	6.1977188587	0	1	1
117	C	52	1	1	3.0069730282	0	1	1
117	C	57	1	1	3.1778609753	0	1	1
117	C	59	1	0	7.1827659607	0	0	1
117	C	63	1	0	7.361743927	0	0	1
117	C	72	1	1	4.5428450108	0	1	1
117	C	78	1	1	4.8599150181	0	1	1
117	C	81	1	0	6.6669960022	0	0	1
117	C	83	1	1	2.2119441032	0	1	1
117	C	88	1	0	8.3567519188	0	0	1
117	C	95	1	1	6.359757185	0	0	0
117	C	97	1	1	6.6508860588	0	1	1
117	C	99	1	0	6.5649900436	0	0	1
117	C	101	1	0	6.6868541241	0	0	1
117	C	106	1	1	6.0257220268	0	1	1
117	C	112	1	0	7.4267570972	0	0	1
117	C	114	1	0	6.6567599773	0	0	1
117	C	116	1	0	7.209982872	0	0	1
117	C	118	1	1	3.5919559002	0	1	1
117	C	123	1	1	5.7458300591	0	0	0
117	C	128	1	0	9.6717669964	0	0	1
117	C	133	1	1	8.6240041256	0	0	0
117	C	136	1	0	7.7097370625	0	0	1
117	C	144	1	1	4.3256750107	0	1	1
117	AB	2	2	0	7.0703279972	A_1	0	1
117	AB	4	2	1	7.9619340897	A_1	1	1
117	AB	7	2	1	2.8418831825	A_1	1	1
117	AB	18	2	1	2.226131916	B_1	1	1
117	AB	21	2	0	6.2977280617	B_1	0	1
117	AB	24	2	0	5.2068209648	B_1	0	1
117	AB	28	2	1	3.3114907742	B_1	1	1
117	AB	31	2	0	6.4388868809	B_1	0	1
117	AB	33	2	1	2.3076498508	B_1	0	0
117	AB	38	2	0	7.4518151283	B_1	0	1
117	AB	42	2	0	6.4033968449	B_1	0	1
117	AB	46	2	0	5.6481928825	B_1	0	1
117	AB	49	2	1	2.4798901081	B_1	1	1
117	AB	52	2	1	5.635846138	B_1	0	0
117	AB	57	2	1	1.768157959	B_1	1	1
117	AB	59	2	0	6.2729609013	A_1	0	1
117	AB	63	2	0	6.1408560276	A_1	0	1
117	AB	72	2	1	6.2399148941	A_1	1	1
117	AB	78	2	1	5.8359668255	A_1	0	0
117	AB	81	2	0	5.9143331051	B_1	0	1
117	AB	83	2	1	6.1536819935	A_1	0	0
117	AB	88	2	0	5.4641258717	B_1	0	1
117	AB	95	2	1	1.9008998871	A_1	1	1
117	AB	97	2	1	3.3914670944	B_1	1	1
117	AB	99	2	0	6.2512989044	B_1	0	1
117	AB	101	2	0	5.6588408947	B_1	0	1
117	AB	106	2	1	0.8778347969	B_1	1	1
117	AB	112	2	0	4.7694821358	B_1	0	1
117	AB	114	2	0	6.1859309673	A_1	0	1
117	AB	116	2	0	6.2429490089	B_1	0	1
117	AB	118	2	1	1.2187600136	A_1	1	1
117	AB	123	2	1	1.0596461296	B_1	1	1
117	AB	128	2	0	3.2274010181	B_1	0	1
117	AB	133	2	1	2.772644043	B_1	1	1
117	AB	136	2	0	4.4748871326	B_1	0	1
117	AB	144	2	1	4.1395859718	B_1	0	0
117	AC	3	2	1	3.137928009	C_1	1	1
117	AC	5	2	1	4.9525978565	C_1	1	1
117	AC	11	2	1	3.3824729919	A_1	1	1
117	AC	15	2	0	5.3753199577	C_1	0	1
117	AC	17	2	0	7.7536070347	C_1	0	1
117	AC	23	2	1	3.3959410191	A_1	1	1
117	AC	25	2	0	5.3848788738	A_1	1	0
117	AC	30	2	0	5.8029019833	C_1	0	1
117	AC	34	2	1	4.1228721142	C_1	1	1
117	AC	40	2	1	1.9218509197	C_1	1	1
117	AC	43	2	0	7.0561389923	A_1	0	1
117	AC	47	2	0	7.0964488983	C_1	0	1
117	AC	50	2	0	7.3729970455	C_1	0	1
117	AC	55	2	1	4.690502882	C_1	1	1
117	AC	58	2	1	2.6929469109	C_1	1	1
117	AC	65	2	1	2.3019320965	A_1	1	1
117	AC	67	2	0	5.6829619408	A_1	0	1
117	AC	71	2	0	5.340970993	C_1	0	1
117	AC	75	2	0	6.2490770817	C_1	0	1
117	AC	77	2	1	5.1379249096	A_1	1	1
117	AC	80	2	0	6.1021850109	C_1	0	1
117	AC	82	2	1	1.9391710758	C_1	1	1
117	AC	85	2	1	2.5849528313	A_1	1	1
117	AC	89	2	1	2.1243338585	C_1	1	1
117	AC	100	2	1	6.9006159306	C_1	1	1
117	AC	103	2	0	7.2863841057	C_1	0	1
117	AC	108	2	0	6.1093270779	A_1	0	1
117	AC	109	2	0	5.2208330631	C_1	0	1
117	AC	113	2	0	5.9409320354	A_1	0	1
117	AC	125	2	0	6.5139510632	C_1	0	1
117	AC	127	2	1	5.4699070454	A_1	1	1
117	AC	131	2	1	0.8779110909	C_1	1	1
117	AC	134	2	0	6.224946022	A_1	0	1
117	AC	138	2	1	0.8441200256	C_1	1	1
117	AC	141	2	1	6.3939499855	C_1	1	1
117	AC	143	2	0	6.4979670048	A_1	0	1
117	BC	6	2	1	6.2259678841	C_1	1	1
117	BC	8	2	1	2.3124349117	B_1	1	1
117	BC	10	2	1	2.7301437855	B_1	1	1
117	BC	13	2	1	1.3001060486	B_1	1	1
117	BC	16	2	0	6.1838049889	C_1	0	1
117	BC	19	2	0	6.5784268379	C_1	0	1
117	BC	27	2	1	2.8974699974	B_1	1	1
117	BC	29	2	1	1.7188539505	C_1	1	1
117	BC	35	2	1	2.7977809906	B_1	1	1
117	BC	39	2	0	6.8876988888	C_1	0	1
117	BC	45	2	0	5.1667630672	B_1	0	1
117	BC	48	2	1	2.1164700985	C_1	1	1
117	BC	54	2	1	1.0428640842	C_1	1	1
117	BC	56	2	0	6.4656808376	B_1	0	1
117	BC	61	2	1	5.9373888969	B_1	0	0
117	BC	66	2	1	1.6416909695	C_1	1	1
117	BC	68	2	1	3.1565670967	B_1	1	1
117	BC	70	2	0	5.8676140308	B_1	0	1
117	BC	73	2	0	6.2940618992	B_1	0	1
117	BC	76	2	1	5.8747429848	C_1	1	1
117	BC	87	2	1	4.6986210346	C_1	0	0
117	BC	91	2	1	1.3878560066	C_1	1	1
117	BC	93	2	0	6.1787619591	B_1	0	1
117	BC	96	2	0	6.5968799591	B_1	0	1
117	BC	98	2	1	4.8864650726	B_1	0	0
117	BC	102	2	1	4.707310915	C_1	1	1
117	BC	105	2	1	1.0550301075	B_1	1	1
117	BC	110	2	0	6.0024421215	B_1	0	1
117	BC	119	2	0	4.0863921642	B_1	0	1
117	BC	121	2	0	3.570527792	B_1	0	1
117	BC	124	2	1	3.7574520111	B_1	0	0
117	BC	126	2	0	4.784058094	B_1	0	1
117	BC	130	2	0	4.0026891232	B_1	0	1
117	BC	132	2	1	0.825906992	C_1	1	1
117	BC	137	2	0	3.9501900673	B_1	0	1
117	BC	139	2	0	3.5208590031	B_1	0	1
117	ABC	1	3	1	1.7724812031	A_1	1	1
117	ABC	9	3	0	6.2115340233	B_1	0	1
117	ABC	12	3	0	5.3651890755	C_1	0	1
117	ABC	14	3	1	1.2241640091	C_1	1	1
117	ABC	20	3	1	3.4065909386	A_1	1	1
117	ABC	22	3	1	1.7815811634	B_1	1	1
117	ABC	26	3	0	6.0166771412	A_1	1	0
117	ABC	32	3	0	5.5813009739	C_1	0	1
117	ABC	36	3	0	6.5557169914	B_1	0	1
117	ABC	37	3	0	6.696655035	B_1	0	1
117	ABC	41	3	0	5.9281158447	B_1	0	1
117	ABC	44	3	1	3.6409749985	C_1	1	1
117	ABC	51	3	0	4.2815458775	B_1	0	1
117	ABC	53	3	0	5.67532897	B_1	0	1
117	ABC	60	3	0	6.0339319706	B_1	0	1
117	ABC	62	3	0	6.4104168415	C_1	0	1
117	ABC	64	3	0	5.8005981445	B_1	0	1
117	ABC	69	3	0	6.2295539379	C_1	0	1
117	ABC	74	3	0	6.0676109791	A_1	0	1
117	ABC	79	3	0	6.1055898666	B_1	0	1
117	ABC	84	3	1	2.933920145	C_1	1	1
117	ABC	86	3	0	5.3401870728	B_1	0	1
117	ABC	90	3	1	1.03652215	C_1	1	1
117	ABC	92	3	0	5.6125349998	B_1	0	1
117	ABC	94	3	1	3.9867329597	A_1	1	1
117	ABC	104	3	0	4.3396360874	B_1	0	1
117	ABC	107	3	1	1.7295279503	B_1	1	1
117	ABC	111	3	1	1.8844361305	C_1	1	1
117	ABC	115	3	0	4.7789239883	B_1	0	1
117	ABC	117	3	0	4.6448009014	B_1	0	1
117	ABC	120	3	1	1.4607110023	C_1	1	1
117	ABC	122	3	1	2.0425248146	B_1	1	1
117	ABC	129	3	1	1.2045288086	C_1	1	1
117	ABC	135	3	1	3.5335810184	A_1	1	1
117	ABC	140	3	1	0.8272309303	B_1	1	1
117	ABC	142	3	1	0.9022181034	C_1	1	1
