# Supplementary material for: Performance similarities predict collective benefits in dyadic and triadic joint visual search
Source: PLoS One. 2018 Jan 12;13(1):e0191179. doi: 10.1371/journal.pone.0191179 (PMC5766227; doi:10.1371/journal.pone.0191179)
Supplement: S1 File — (ZIP) [file pone.0191179.s001.zip › 118.csv]

Grp	Pair	Trial	Condition	correct	RT	press	response	correct_res
118	A	5	1	0	7.2416930199	0	0	1
118	A	10	1	1	6.2809379101	0	1	1
118	A	12	1	0	7.0947570801	0	0	1
118	A	18	1	1	2.94231987	0	1	1
118	A	20	1	1	4.7978508472	0	1	1
118	A	25	1	0	5.1277189255	0	0	1
118	A	27	1	0	5.7030701637	0	0	1
118	A	32	1	0	5.3627710342	0	0	1
118	A	35	1	0	4.2768540382	0	0	1
118	A	38	1	0	4.5923390388	0	0	1
118	A	40	1	0	5.564002037	0	0	1
118	A	43	1	1	4.8168640137	0	0	0
118	A	47	1	0	5.1497461796	0	0	1
118	A	58	1	0	7.8632309437	0	0	1
118	A	60	1	1	4.3789842129	0	1	1
118	A	63	1	0	6.2527358532	0	0	1
118	A	66	1	1	5.1376798153	0	0	0
118	A	68	1	1	7.6577401161	0	0	0
118	A	76	1	0	6.4188699722	0	0	1
118	A	80	1	1	4.321969986	0	1	1
118	A	82	1	1	5.5783700943	0	0	0
118	A	86	1	0	5.6197149754	0	0	1
118	A	89	1	1	5.1858780384	0	0	0
118	A	93	1	0	5.0917620659	0	0	1
118	A	96	1	1	2.6576800346	0	1	1
118	A	102	1	0	9.6092369556	0	0	1
118	A	105	1	1	1.3171188831	0	1	1
118	A	109	1	1	2.865735054	0	1	1
118	A	117	1	0	4.9898371696	0	0	1
118	A	123	1	0	4.7397508621	0	0	1
118	A	125	1	1	5.5436720848	0	1	1
118	A	129	1	1	6.1498980522	0	0	0
118	A	132	1	0	5.1088159084	0	0	1
118	A	134	1	0	5.2618870735	0	0	1
118	A	138	1	1	4.2157189846	0	0	0
118	A	140	1	1	5.0397830009	0	0	0
118	B	6	1	0	7.5188221931	0	0	1
118	B	9	1	1	2.1039171219	0	1	1
118	B	14	1	0	7.3549001217	0	0	1
118	B	17	1	1	6.3469259739	0	1	1
118	B	19	1	1	2.5376758575	0	1	1
118	B	24	1	0	5.7237188816	0	0	1
118	B	26	1	1	6.0479040146	0	1	1
118	B	29	1	1	6.1915800571	0	1	1
118	B	31	1	1	2.5838279724	0	1	1
118	B	41	1	1	5.3006000519	0	1	1
118	B	45	1	0	5.890819788	0	0	1
118	B	48	1	1	3.8599250317	0	0	0
118	B	52	1	1	6.1177909374	0	0	0
118	B	54	1	1	6.4907860756	0	1	1
118	B	56	1	1	4.2486710548	0	1	1
118	B	61	1	0	7.2559211254	0	0	1
118	B	69	1	0	5.8687551022	0	0	1
118	B	71	1	0	5.5759298801	0	0	1
118	B	74	1	1	5.658673048	0	0	0
118	B	77	1	1	7.1727890968	0	0	0
118	B	79	1	0	5.6308510303	0	0	1
118	B	84	1	1	7.5336828232	0	0	0
118	B	90	1	1	7.104888916	0	1	1
118	B	98	1	0	5.9708280563	0	0	1
118	B	101	1	0	7.0948650837	0	0	1
118	B	104	1	1	7.271884203	0	0	0
118	B	107	1	0	7.3128950596	0	0	1
118	B	111	1	0	6.9988999367	0	0	1
118	B	113	1	0	6.6836640835	0	0	1
118	B	119	1	0	5.371650219	0	0	1
118	B	121	1	0	4.5849039555	0	0	1
118	B	124	1	1	4.2988228798	0	1	1
118	B	127	1	0	8.9497950077	0	0	1
118	B	137	1	0	5.3377821445	0	0	1
118	B	142	1	0	6.1329259872	0	0	1
118	B	144	1	1	4.1838860512	0	1	1
118	C	1	1	1	2.0647587776	0	1	1
118	C	3	1	1	6.0639870167	0	1	1
118	C	7	1	1	6.9466710091	0	1	1
118	C	16	1	1	4.6748738289	0	1	1
118	C	21	1	0	11.4840488434	0	0	1
118	C	23	1	1	2.128690958	0	1	1
118	C	28	1	0	10.10592103	0	0	1
118	C	34	1	0	6.2867770195	0	0	1
118	C	36	1	0	7.9747838974	0	0	1
118	C	37	1	0	9.0750350952	0	0	1
118	C	49	1	0	8.212774992	0	0	1
118	C	51	1	0	6.9100141525	0	0	1
118	C	55	1	0	6.8010179996	0	0	1
118	C	57	1	1	8.1249041557	0	0	0
118	C	65	1	0	9.4240319729	0	0	1
118	C	67	1	1	1.9617249966	0	1	1
118	C	70	1	1	1.7069590092	0	1	1
118	C	72	1	1	6.0287220478	0	1	1
118	C	73	1	1	1.3859360218	0	1	1
118	C	78	1	0	7.4237260818	0	0	1
118	C	81	1	0	7.0087530613	0	0	1
118	C	85	1	0	6.7740139961	0	0	1
118	C	87	1	0	9.2850828171	0	0	1
118	C	92	1	1	4.5847020149	0	1	1
118	C	94	1	0	6.3007440567	0	0	1
118	C	99	1	1	6.4458770752	0	1	1
118	C	103	1	1	4.5578398705	0	1	1
118	C	110	1	1	5.7548949718	0	1	1
118	C	115	1	0	5.2529878616	0	0	1
118	C	120	1	1	3.5977540016	0	1	1
118	C	122	1	1	4.472878933	0	0	0
118	C	126	1	1	12.0939259529	0	0	0
118	C	130	1	1	6.8359000683	0	0	0
118	C	136	1	0	7.5137691498	0	0	1
118	C	141	1	0	8.8399040699	0	0	1
118	C	143	1	1	2.924916029	0	1	1
118	AB	1	2	1	6.3909640312	B_1	0	0
118	AB	3	2	1	3.8117830753	B_1	1	1
118	AB	7	2	1	1.6858890057	B_1	1	1
118	AB	16	2	1	4.522051096	A_1	1	1
118	AB	21	2	0	5.6687459946	B_1	0	1
118	AB	23	2	1	1.8988599777	B_1	1	1
118	AB	28	2	0	5.0349040031	A_1	0	1
118	AB	34	2	0	4.4704260826	A_1	0	1
118	AB	36	2	0	4.8525769711	A_1	0	1
118	AB	37	2	0	4.4376649857	B_1	0	1
118	AB	49	2	0	5.3896169662	A_1	0	1
118	AB	51	2	0	4.4679019451	B_1	0	1
118	AB	55	2	0	6.731815815	A_1	0	1
118	AB	57	2	1	2.5092260838	A_1	1	1
118	AB	65	2	0	5.3588218689	B_1	0	1
118	AB	67	2	1	3.0908780098	B_1	1	1
118	AB	70	2	1	3.5698208809	B_1	1	1
118	AB	72	2	1	5.5439050198	B_1	0	0
118	AB	73	2	1	4.1630678177	A_1	1	1
118	AB	78	2	0	5.1466910839	A_1	0	1
118	AB	81	2	0	5.8799328804	B_1	0	1
118	AB	85	2	0	5.8551778793	A_1	0	1
118	AB	87	2	0	5.1367981434	B_1	0	1
118	AB	92	2	1	2.8336908817	A_1	0	0
118	AB	94	2	0	6.217895031	B_1	0	1
118	AB	99	2	1	4.6750979424	A_1	1	1
118	AB	103	2	1	2.5538170338	B_1	1	1
118	AB	110	2	1	2.8339438438	B_1	1	1
118	AB	115	2	0	5.5669090748	A_1	0	1
118	AB	120	2	1	2.3910157681	A_1	1	1
118	AB	122	2	1	4.9318490028	B_1	1	1
118	AB	126	2	1	5.0074329376	B_1	0	0
118	AB	130	2	1	4.6318819523	B_1	0	0
118	AB	136	2	0	5.3635070324	A_1	0	1
118	AB	141	2	0	6.3307950497	A_1	0	1
118	AB	143	2	1	2.2516031265	A_1	1	1
118	AC	6	2	0	7.0917580128	A_1	0	1
118	AC	9	2	1	4.9429399967	C_1	1	1
118	AC	14	2	0	6.703316927	A_1	0	1
118	AC	17	2	1	2.9981720448	A_1	1	1
118	AC	19	2	1	4.7199430466	C_1	1	1
118	AC	24	2	0	6.5179970264	A_1	0	1
118	AC	26	2	1	2.528881073	A_1	1	1
118	AC	29	2	1	1.44490695	C_1	1	1
118	AC	31	2	1	3.8159198761	C_1	1	1
118	AC	41	2	1	2.529941082	C_1	0	0
118	AC	45	2	0	5.3826479912	A_1	0	1
118	AC	48	2	1	3.1462659836	A_1	1	1
118	AC	52	2	1	2.4204199314	A_1	1	1
118	AC	54	2	1	4.855394125	A_1	0	0
118	AC	56	2	1	1.9743180275	A_1	1	1
118	AC	61	2	0	7.1588740349	A_1	0	1
118	AC	69	2	0	6.1837530136	A_1	0	1
118	AC	71	2	0	5.9347338676	A_1	0	1
118	AC	74	2	1	1.9008300304	A_1	1	1
118	AC	77	2	1	5.088944912	C_1	1	1
118	AC	79	2	0	5.6415939331	A_1	0	1
118	AC	84	2	1	2.5556578636	A_1	1	1
118	AC	90	2	1	2.9058489799	C_1	1	1
118	AC	98	2	0	5.704941988	C_1	0	1
118	AC	101	2	0	5.583714962	C_1	0	1
118	AC	104	2	1	1.6986858845	C_1	1	1
118	AC	107	2	0	5.4658432007	C_1	0	1
118	AC	111	2	0	5.6618390083	A_1	0	1
118	AC	113	2	0	4.3649179935	C_1	0	1
118	AC	119	2	0	5.0018980503	A_1	0	1
118	AC	121	2	0	4.7156250477	A_1	0	1
118	AC	124	2	1	2.9139430523	C_1	1	1
118	AC	127	2	0	5.2966840267	A_1	0	1
118	AC	137	2	0	4.8114681244	A_1	0	1
118	AC	142	2	0	5.6581189632	A_1	0	1
118	AC	144	2	1	4.3648240566	C_1	1	1
118	BC	5	2	0	7.3339490891	C_1	0	1
118	BC	10	2	1	3.1948611736	C_1	1	1
118	BC	12	2	0	7.707875967	B_1	0	1
118	BC	18	2	1	2.7756791115	C_1	1	1
118	BC	20	2	1	0.8389108181	C_1	1	1
118	BC	25	2	0	6.1078560352	B_1	0	1
118	BC	27	2	0	6.9868891239	B_1	0	1
118	BC	32	2	0	6.116713047	B_1	0	1
118	BC	35	2	0	4.7599458694	B_1	0	1
118	BC	38	2	0	5.1008760929	B_1	0	1
118	BC	40	2	0	6.1548731327	C_1	0	1
118	BC	43	2	1	3.4594368935	B_1	1	1
118	BC	47	2	0	4.1395218372	B_1	0	1
118	BC	58	2	0	6.2849228382	B_1	0	1
118	BC	60	2	1	1.7814288139	B_1	1	1
118	BC	63	2	0	4.3982460499	C_1	0	1
118	BC	66	2	1	2.2447371483	C_1	1	1
118	BC	68	2	1	1.2499248981	C_1	1	1
118	BC	76	2	0	5.7268691063	B_1	0	1
118	BC	80	2	1	1.2280290127	C_1	1	1
118	BC	82	2	1	5.8928740025	B_1	1	1
118	BC	86	2	0	7.4118340015	B_1	0	1
118	BC	89	2	1	3.1119170189	B_1	1	1
118	BC	93	2	0	5.3618760109	B_1	0	1
118	BC	96	2	1	1.2958009243	B_1	1	1
118	BC	102	2	0	4.2219650745	C_1	0	1
118	BC	105	2	1	3.1868948936	B_1	1	1
118	BC	109	2	1	1.8695940971	C_1	1	1
118	BC	117	2	0	4.7065222263	B_1	0	1
118	BC	123	2	0	6.4018769264	B_1	0	1
118	BC	125	2	1	4.2188439369	C_1	0	0
118	BC	129	2	1	1.4449000359	B_1	1	1
118	BC	132	2	0	5.9352099895	B_1	0	1
118	BC	134	2	0	5.4753139019	B_1	0	1
118	BC	138	2	1	5.2238929272	C_1	0	0
118	BC	140	2	1	4.9013180733	B_1	0	0
118	ABC	2	3	0	6.9224870205	A_1	0	1
118	ABC	4	3	1	4.7194459438	A_1	1	1
118	ABC	8	3	1	1.5223441124	A_1	1	1
118	ABC	11	3	1	1.2882449627	A_1	1	1
118	ABC	13	3	0	6.1296691895	A_1	0	1
118	ABC	15	3	0	6.261592865	B_1	0	1
118	ABC	22	3	1	2.8035559654	C_1	1	1
118	ABC	30	3	1	1.6975209713	C_1	1	1
118	ABC	33	3	0	5.2899439335	A_1	0	1
118	ABC	39	3	1	1.1535699368	B_1	1	1
118	ABC	42	3	0	5.2383759022	A_1	0	1
118	ABC	44	3	1	4.1525700092	C_1	1	1
118	ABC	46	3	1	4.4193470478	A_1	0	0
118	ABC	50	3	1	2.6934390068	B_1	1	1
118	ABC	53	3	0	4.8755919933	A_1	0	1
118	ABC	59	3	1	1.1404259205	B_1	1	1
118	ABC	62	3	0	4.9632210732	B_1	0	1
118	ABC	64	3	1	4.8146550655	C_1	0	0
118	ABC	75	3	1	6.0816209316	B_1	1	1
118	ABC	83	3	1	1.3939199448	C_1	1	1
118	ABC	88	3	1	1.2628087997	B_1	1	1
118	ABC	91	3	0	6.5053651333	A_1	0	1
118	ABC	95	3	1	1.5116248131	B_1	1	1
118	ABC	97	3	0	5.1876621246	C_1	0	1
118	ABC	100	3	0	4.8806121349	B_1	0	1
118	ABC	106	3	1	2.2818109989	A_1	1	1
118	ABC	108	3	0	5.7596049309	B_1	0	1
118	ABC	112	3	0	5.6736600399	A_1	0	1
118	ABC	114	3	0	5.3715679646	B_1	0	1
118	ABC	116	3	0	4.1910989285	C_1	0	1
118	ABC	118	3	1	1.8340418339	C_1	1	1
118	ABC	128	3	0	4.4605710506	B_1	0	1
118	ABC	131	3	0	3.963283062	A_1	0	1
118	ABC	133	3	0	4.7552099228	A_1	0	1
118	ABC	135	3	1	1.9282040596	A_1	1	1
118	ABC	139	3	0	3.9303231239	B_1	0	1
