# Supplementary material for: Performance similarities predict collective benefits in dyadic and triadic joint visual search
Source: PLoS One. 2018 Jan 12;13(1):e0191179. doi: 10.1371/journal.pone.0191179 (PMC5766227; doi:10.1371/journal.pone.0191179)
Supplement: S1 File — (ZIP) [file pone.0191179.s001.zip › 119.csv]

Grp	Pair	Trial	Condition	correct	RT	press	response	correct_res
119	A	3	1	0	5.5854599476	0	0	1
119	A	5	1	1	4.4882128239	0	1	1
119	A	7	1	0	3.9129641056	0	0	1
119	A	21	1	1	4.9449660778	0	0	0
119	A	23	1	0	5.9514260292	0	0	1
119	A	25	1	0	5.1439330578	0	0	1
119	A	27	1	0	6.0849940777	0	0	1
119	A	30	1	1	8.1779789925	0	0	0
119	A	32	1	0	7.3912730217	0	0	1
119	A	37	1	1	4.2857711315	0	1	1
119	A	39	1	0	6.6930580139	0	0	1
119	A	43	1	1	5.4319541454	0	1	1
119	A	47	1	1	1.3559319973	0	1	1
119	A	53	1	1	6.7359569073	0	1	1
119	A	55	1	0	9.6237261295	0	0	1
119	A	59	1	0	5.3839650154	0	0	1
119	A	61	1	1	5.1855139732	0	0	0
119	A	69	1	1	8.1789610386	0	0	0
119	A	82	1	1	1.9629290104	0	0	0
119	A	87	1	0	6.9469871521	0	0	1
119	A	89	1	1	5.7799420357	0	0	0
119	A	93	1	0	14.3220541477	0	0	1
119	A	96	1	1	6.0299479961	0	0	0
119	A	100	1	0	6.9779651165	0	0	1
119	A	104	1	0	8.8829641342	0	0	1
119	A	106	1	0	7.5481870174	0	0	1
119	A	108	1	1	6.4469959736	0	0	0
119	A	110	1	0	7.8187069893	0	0	1
119	A	112	1	1	7.3477201462	0	0	0
119	A	114	1	1	14.8399999142	0	0	0
119	A	117	1	1	4.0519559383	0	1	1
119	A	123	1	0	10.8917150497	0	0	1
119	A	126	1	0	7.8530030251	0	0	1
119	A	135	1	0	9.7210068703	0	0	1
119	A	141	1	1	2.3124489784	0	1	1
119	A	144	1	0	9.6907398701	0	0	1
119	B	8	1	0	8.8896830082	0	0	1
119	B	12	1	0	7.7056698799	0	0	1
119	B	14	1	1	4.2961938381	0	1	1
119	B	17	1	0	8.030919075	0	0	1
119	B	19	1	0	8.512652874	0	0	1
119	B	22	1	0	7.7778379917	0	0	1
119	B	31	1	1	7.0562131405	0	0	0
119	B	33	1	1	2.882486105	0	1	1
119	B	36	1	1	1.9709310532	0	1	1
119	B	40	1	0	4.5953691006	0	0	1
119	B	42	1	1	5.4866521358	0	0	0
119	B	44	1	0	7.6790509224	0	0	1
119	B	49	1	1	3.4169049263	0	1	1
119	B	54	1	0	6.5397090912	0	0	1
119	B	63	1	0	7.3818929195	0	0	1
119	B	65	1	0	4.5079231262	0	0	1
119	B	67	1	0	5.6549258232	0	0	1
119	B	72	1	0	4.3429400921	0	0	1
119	B	74	1	0	5.1219248772	0	0	1
119	B	76	1	1	5.0856370926	0	0	0
119	B	78	1	0	7.8566830158	0	0	1
119	B	85	1	0	6.0898809433	0	0	1
119	B	88	1	1	5.8316569328	0	0	0
119	B	91	1	0	7.7500061989	0	0	1
119	B	97	1	0	6.0979168415	0	0	1
119	B	99	1	1	4.2067811489	0	1	1
119	B	102	1	0	8.1246540546	0	0	1
119	B	111	1	1	2.7996311188	0	1	1
119	B	113	1	0	5.1746258736	0	0	1
119	B	115	1	1	4.3768570423	0	0	0
119	B	118	1	0	3.8328728676	0	0	1
119	B	121	1	0	4.6719050407	0	0	1
119	B	128	1	0	5.9879090786	0	0	1
119	B	130	1	1	4.5712590218	0	1	1
119	B	136	1	0	5.2679932117	0	0	1
119	B	143	1	0	5.1449160576	0	0	1
119	C	1	1	1	6.7637169361	0	0	0
119	C	4	1	1	6.1648631096	0	0	0
119	C	6	1	1	2.2308599949	0	1	1
119	C	10	1	1	1.6101539135	0	1	1
119	C	13	1	0	6.7258961201	0	0	1
119	C	15	1	1	6.6771600246	0	1	1
119	C	24	1	0	6.2087421417	0	0	1
119	C	28	1	0	4.9129598141	0	0	1
119	C	35	1	0	4.4579088688	0	0	1
119	C	41	1	1	2.1929759979	0	1	1
119	C	45	1	0	4.9507648945	0	0	1
119	C	48	1	0	5.9527499676	0	0	1
119	C	51	1	1	1.3879630566	0	1	1
119	C	56	1	1	4.413369894	0	1	1
119	C	58	1	0	5.0819880962	0	0	1
119	C	60	1	1	5.3210749626	0	1	1
119	C	66	1	0	6.2249591351	0	0	1
119	C	70	1	1	1.5427060127	0	1	1
119	C	75	1	0	5.1619610786	0	0	1
119	C	80	1	0	5.0178418159	0	0	1
119	C	84	1	1	2.3368151188	0	1	1
119	C	86	1	1	1.798997879	0	1	1
119	C	90	1	0	3.7779090405	0	0	1
119	C	92	1	1	2.3647019863	0	1	1
119	C	94	1	1	4.715610981	0	0	0
119	C	105	1	1	4.6137168407	0	0	0
119	C	107	1	1	1.6576430798	0	1	1
119	C	116	1	0	5.1089839935	0	0	1
119	C	119	1	1	2.8718509674	0	1	1
119	C	122	1	1	5.0607287884	0	0	0
119	C	125	1	0	5.0449430943	0	0	1
119	C	131	1	0	5.0139679909	0	0	1
119	C	133	1	1	1.5386769772	0	1	1
119	C	138	1	0	3.7927298546	0	0	1
119	C	140	1	0	3.9889929295	0	0	1
119	C	142	1	1	2.4548869133	0	1	1
119	AB	1	2	1	5.0787849426	A_1	0	0
119	AB	4	2	1	3.0737168789	B_1	1	1
119	AB	6	2	1	3.797232151	B_1	1	1
119	AB	10	2	1	4.5418848991	A_1	0	0
119	AB	13	2	0	5.8619520664	B_1	0	1
119	AB	15	2	1	1.8159201145	B_1	1	1
119	AB	24	2	0	6.1800401211	B_1	0	1
119	AB	28	2	0	5.3109660149	A_1	0	1
119	AB	35	2	0	6.1089720726	A_1	0	1
119	AB	41	2	1	4.3708050251	A_1	1	1
119	AB	45	2	0	5.1981329918	B_1	0	1
119	AB	48	2	0	6.0317730904	B_1	0	1
119	AB	51	2	1	5.3962171078	A_1	1	1
119	AB	56	2	1	2.109994173	B_1	1	1
119	AB	58	2	0	6.024834156	B_1	0	1
119	AB	60	2	1	5.5595910549	B_1	1	1
119	AB	66	2	0	4.3591179848	B_1	0	1
119	AB	70	2	1	4.0726368427	B_1	1	1
119	AB	75	2	0	3.9418778419	B_1	0	1
119	AB	80	2	0	5.523763895	B_1	0	1
119	AB	84	2	1	3.7999110222	A_1	1	1
119	AB	86	2	1	2.36292696	A_1	1	1
119	AB	90	2	0	8.1122031212	B_1	0	1
119	AB	92	2	1	1.377081871	A_1	1	1
119	AB	94	2	1	3.2579469681	A_1	1	1
119	AB	105	2	1	1.6255538464	B_1	1	1
119	AB	107	2	1	3.6834959984	B_1	1	1
119	AB	116	2	0	7.2893400192	B_1	0	1
119	AB	119	2	1	1.6028978825	A_1	1	1
119	AB	122	2	1	4.4039328098	B_1	0	0
119	AB	125	2	0	7.6304709911	B_1	0	1
119	AB	131	2	0	5.158010006	B_1	0	1
119	AB	133	2	1	5.2498879433	B_1	1	1
119	AB	138	2	0	5.7393147945	B_1	0	1
119	AB	140	2	0	5.129226923	B_1	0	1
119	AB	142	2	1	5.1249630451	B_1	0	0
119	AC	8	2	0	5.507930994	A_1	0	1
119	AC	12	2	0	7.0239977837	A_1	0	1
119	AC	14	2	1	3.9729568958	C_1	1	1
119	AC	17	2	0	5.1539831161	A_1	0	1
119	AC	19	2	0	4.6459760666	A_1	0	1
119	AC	22	2	0	4.9417881966	C_1	0	1
119	AC	31	2	1	3.6759619713	A_1	1	1
119	AC	33	2	1	1.1522140503	C_1	1	1
119	AC	36	2	1	3.894906044	A_1	0	0
119	AC	40	2	0	4.3444340229	C_1	0	1
119	AC	42	2	1	1.984498024	C_1	1	1
119	AC	44	2	0	5.5026211739	C_1	0	1
119	AC	49	2	1	1.390832901	A_1	1	1
119	AC	54	2	0	5.4519581795	C_1	0	1
119	AC	63	2	0	5.5220940113	C_1	0	1
119	AC	65	2	0	5.9027779102	C_1	0	1
119	AC	67	2	0	6.2476139069	C_1	0	1
119	AC	72	2	0	4.4407091141	C_1	0	1
119	AC	74	2	0	5.0613379478	C_1	0	1
119	AC	76	2	1	3.4496741295	C_1	1	1
119	AC	78	2	0	5.6717941761	C_1	0	1
119	AC	85	2	0	5.1708910465	C_1	0	1
119	AC	88	2	1	0.9649159908	A_1	1	1
119	AC	91	2	0	4.4171860218	C_1	0	1
119	AC	97	2	0	5.6017360687	C_1	0	1
119	AC	99	2	1	1.3264548779	C_1	1	1
119	AC	102	2	0	4.8609859943	C_1	0	1
119	AC	111	2	1	4.5865011215	C_1	1	1
119	AC	113	2	0	5.31199193	C_1	0	1
119	AC	115	2	1	2.4440841675	C_1	1	1
119	AC	118	2	0	4.2838029861	C_1	0	1
119	AC	121	2	0	4.8355751038	C_1	0	1
119	AC	128	2	0	3.727976799	C_1	0	1
119	AC	130	2	1	1.0134429932	C_1	1	1
119	AC	136	2	0	5.0307340622	C_1	0	1
119	AC	143	2	0	5.1014358997	C_1	0	1
119	BC	3	2	0	7.3243079185	C_1	0	1
119	BC	5	2	1	6.5478539467	B_1	1	1
119	BC	7	2	0	6.2477860451	C_1	0	1
119	BC	21	2	1	4.4026379585	C_1	1	1
119	BC	23	2	0	4.6786258221	C_1	0	1
119	BC	25	2	0	5.2795879841	C_1	0	1
119	BC	27	2	0	4.0929150581	C_1	0	1
119	BC	30	2	1	4.3226289749	B_1	0	0
119	BC	32	2	0	5.2988569736	C_1	0	1
119	BC	37	2	1	1.9811758995	C_1	1	1
119	BC	39	2	0	4.3596320152	C_1	0	1
119	BC	43	2	1	2.9549250603	B_1	1	1
119	BC	47	2	1	2.1387350559	B_1	1	1
119	BC	53	2	1	4.2336030006	B_1	1	1
119	BC	55	2	0	5.4692430496	B_1	0	1
119	BC	59	2	0	4.8439760208	C_1	0	1
119	BC	61	2	1	5.0659818649	C_1	1	1
119	BC	69	2	1	1.5048379898	C_1	1	1
119	BC	82	2	1	3.3137450218	C_1	1	1
119	BC	87	2	0	4.5498759747	C_1	0	1
119	BC	89	2	1	2.0377988815	B_1	1	1
119	BC	93	2	0	4.6607301235	C_1	0	1
119	BC	96	2	1	2.205619812	C_1	1	1
119	BC	100	2	0	3.9090149403	C_1	0	1
119	BC	104	2	0	3.0799298286	C_1	0	1
119	BC	106	2	0	4.0248699188	B_1	0	1
119	BC	108	2	1	1.0405938625	B_1	1	1
119	BC	110	2	0	4.6545581818	C_1	0	1
119	BC	112	2	1	1.2139501572	C_1	1	1
119	BC	114	2	1	3.970993042	C_1	1	1
119	BC	117	2	1	2.7084999084	C_1	1	1
119	BC	123	2	0	4.5805461407	C_1	0	1
119	BC	126	2	0	3.8236927986	B_1	0	1
119	BC	135	2	0	4.2997648716	C_1	0	1
119	BC	141	2	1	4.0298120975	C_1	0	0
119	BC	144	2	0	3.6590499878	C_1	0	1
119	ABC	2	3	0	7.3976638317	A_1	0	1
119	ABC	9	3	0	5.1676459312	A_1	0	1
119	ABC	11	3	1	4.4496219158	A_1	1	1
119	ABC	16	3	1	2.278375864	B_1	1	1
119	ABC	18	3	1	2.1368639469	A_1	1	1
119	ABC	20	3	0	4.3384268284	C_1	0	1
119	ABC	26	3	1	4.2106359005	A_1	1	1
119	ABC	29	3	0	4.6158130169	C_1	0	1
119	ABC	34	3	1	1.9466180801	B_1	1	1
119	ABC	38	3	1	1.7196228504	A_1	1	1
119	ABC	46	3	1	3.4343261719	C_1	0	0
119	ABC	50	3	0	4.6186749935	C_1	0	1
119	ABC	52	3	0	5.0615429878	C_1	0	1
119	ABC	57	3	1	2.0715920925	B_1	1	1
119	ABC	62	3	0	4.5585811138	B_1	0	1
119	ABC	64	3	1	1.8166370392	B_1	1	1
119	ABC	68	3	0	4.1020739079	C_1	0	1
119	ABC	71	3	0	4.3382351398	C_1	0	1
119	ABC	73	3	1	1.4117970467	C_1	1	1
119	ABC	77	3	1	1.9146080017	C_1	1	1
119	ABC	79	3	0	3.2048289776	B_1	1	0
119	ABC	81	3	0	5.1178150177	A_1	0	1
119	ABC	83	3	1	3.8566009998	C_1	1	1
119	ABC	95	3	1	3.1998541355	C_1	1	1
119	ABC	98	3	1	2.3627140522	B_1	1	1
119	ABC	101	3	1	2.4981091022	C_1	1	1
119	ABC	103	3	1	2.4643270969	C_1	1	1
119	ABC	109	3	0	4.6915040016	C_1	0	1
119	ABC	120	3	1	4.2849299908	C_1	1	1
119	ABC	124	3	1	2.4550631046	C_1	1	1
119	ABC	127	3	1	2.0999190807	B_1	1	1
119	ABC	129	3	1	1.1365580559	B_1	1	1
119	ABC	132	3	1	2.1391899586	C_1	1	1
119	ABC	134	3	1	2.1725480556	A_1	1	1
119	ABC	137	3	1	1.7507870197	C_1	1	1
119	ABC	139	3	0	4.4090909958	C_1	0	1
