# Supplementary material for: Performance similarities predict collective benefits in dyadic and triadic joint visual search
Source: PLoS One. 2018 Jan 12;13(1):e0191179. doi: 10.1371/journal.pone.0191179 (PMC5766227; doi:10.1371/journal.pone.0191179)
Supplement: S1 File — (ZIP) [file pone.0191179.s001.zip › 120.csv]

Grp	Pair	Trial	Condition	correct	RT	press	response	correct_res
120	A	2	1	1	4.0537278652	0	1	1
120	A	8	1	1	7.1367139816	0	1	1
120	A	10	1	0	7.0876801014	0	0	1
120	A	15	1	1	7.5298111439	0	0	0
120	A	17	1	1	2.5416841507	0	1	1
120	A	20	1	1	5.5458331108	0	1	1
120	A	26	1	0	8.3269779682	0	0	1
120	A	30	1	1	8.7708420753	0	1	1
120	A	34	1	1	6.6526780128	0	1	1
120	A	37	1	1	2.0409388542	0	1	1
120	A	39	1	0	10.2218599319	0	0	1
120	A	42	1	0	8.6509571075	0	0	1
120	A	45	1	0	9.3547391891	0	0	1
120	A	47	1	0	8.4128520489	0	0	1
120	A	53	1	1	1.8807141781	0	1	1
120	A	65	1	1	2.9176580906	0	1	1
120	A	67	1	1	5.797688961	0	1	1
120	A	70	1	1	6.96270895	0	1	1
120	A	74	1	1	1.4467079639	0	1	1
120	A	82	1	0	8.9827270508	0	0	1
120	A	85	1	0	8.9430589676	0	0	1
120	A	87	1	0	7.5598270893	0	0	1
120	A	90	1	1	5.1056911945	0	1	1
120	A	93	1	1	7.7327251434	0	0	0
120	A	97	1	0	8.826718092	0	0	1
120	A	100	1	0	10.3456468582	0	0	1
120	A	106	1	1	2.1116740704	0	1	1
120	A	110	1	0	7.4017300606	0	0	1
120	A	118	1	0	7.6179549694	0	0	1
120	A	120	1	0	6.9857330322	0	0	1
120	A	127	1	1	2.6886920929	0	1	1
120	A	129	1	0	6.9057240486	0	0	1
120	A	134	1	1	7.1158559322	0	1	1
120	A	139	1	1	1.9779238701	0	1	1
120	A	141	1	0	7.4229598045	0	0	1
120	A	143	1	0	7.3809330463	0	0	1
120	B	3	1	1	5.3538239002	0	0	0
120	B	5	1	0	6.0829160213	0	0	1
120	B	13	1	1	5.3976941109	0	1	1
120	B	16	1	1	3.505671978	0	1	1
120	B	19	1	0	6.873914957	0	0	1
120	B	25	1	0	6.6626601219	0	0	1
120	B	27	1	0	5.7819070816	0	0	1
120	B	29	1	0	5.9156799316	0	0	1
120	B	33	1	1	6.4776761532	0	1	1
120	B	44	1	1	4.9706749916	0	1	1
120	B	46	1	0	6.0416901112	0	0	1
120	B	49	1	1	1.4089610577	0	1	1
120	B	51	1	0	6.4449119568	0	0	1
120	B	54	1	1	2.1929719448	0	1	1
120	B	58	1	1	6.221914053	0	0	0
120	B	62	1	0	6.3708221912	0	0	1
120	B	64	1	0	6.7637629509	0	0	1
120	B	69	1	0	4.9326710701	0	0	1
120	B	76	1	1	5.5479059219	0	0	0
120	B	78	1	1	3.8986749649	0	1	1
120	B	84	1	0	5.118885994	0	0	1
120	B	88	1	0	6.7189440727	0	0	1
120	B	91	1	1	2.4638109207	0	1	1
120	B	95	1	1	3.5867030621	0	1	1
120	B	99	1	1	6.0669150352	0	1	1
120	B	104	1	1	6.2688970566	0	1	1
120	B	107	1	1	2.022810936	0	1	1
120	B	109	1	1	4.9606380463	0	1	1
120	B	113	1	0	5.8269720078	0	0	1
120	B	116	1	0	5.5429210663	0	0	1
120	B	122	1	1	5.5509040356	0	0	0
120	B	125	1	1	6.1638100147	0	0	0
120	B	135	1	0	5.615926981	0	0	1
120	B	138	1	1	1.1358470917	0	1	1
120	B	142	1	1	3.1206538677	0	1	1
120	B	144	1	1	5.6806631088	0	1	1
120	C	1	1	0	5.5580039024	0	0	1
120	C	7	1	0	4.3909590244	0	0	1
120	C	12	1	1	3.5607070923	0	1	1
120	C	14	1	0	5.7979249954	0	0	1
120	C	22	1	1	2.3538880348	0	1	1
120	C	24	1	0	5.9358828068	0	0	1
120	C	28	1	0	6.1749939919	0	0	1
120	C	32	1	0	4.3337359428	0	0	1
120	C	35	1	1	4.7207210064	0	1	1
120	C	41	1	1	1.7227010727	0	1	1
120	C	43	1	1	5.4788858891	0	0	0
120	C	48	1	1	2.965816021	0	1	1
120	C	52	1	0	4.4757471085	0	0	1
120	C	56	1	1	4.9768509865	0	1	1
120	C	59	1	0	6.3457331657	0	0	1
120	C	61	1	0	4.721724987	0	0	1
120	C	66	1	0	4.4067749977	0	0	1
120	C	72	1	0	8.0860178471	0	0	1
120	C	79	1	1	1.3129019737	0	1	1
120	C	81	1	0	5.9867739677	0	0	1
120	C	89	1	0	8.356017828	0	0	1
120	C	92	1	0	3.1698350906	0	0	1
120	C	94	1	1	2.8944170475	0	1	1
120	C	96	1	0	3.3309531212	0	0	1
120	C	101	1	0	5.013833046	0	0	1
120	C	103	1	1	4.3789589405	0	0	0
120	C	105	1	0	4.3319120407	0	0	1
120	C	111	1	1	7.3468351364	0	0	0
120	C	114	1	0	17.3870580196	0	0	1
120	C	121	1	0	3.2137041092	0	0	1
120	C	124	1	0	6.8928461075	0	0	1
120	C	126	1	0	4.5499660969	0	0	1
120	C	128	1	1	3.5589838028	0	1	1
120	C	130	1	1	5.566972971	0	0	0
120	C	132	1	0	18.352853775	0	0	1
120	C	137	1	1	4.3099398613	0	0	0
120	AB	1	2	0	5.6366229057	B_1	0	1
120	AB	7	2	0	7.9857668877	B_1	0	1
120	AB	12	2	1	3.2138319016	B_1	1	1
120	AB	14	2	0	7.1196591854	B_1	0	1
120	AB	22	2	1	5.7988510132	B_1	0	0
120	AB	24	2	0	8.0966949463	A_1	0	1
120	AB	28	2	0	6.3948049545	A_1	0	1
120	AB	32	2	0	7.0003519058	A_1	0	1
120	AB	35	2	1	2.8135581017	A_1	1	1
120	AB	41	2	1	1.9818379879	A_1	1	1
120	AB	43	2	1	2.1161649227	A_1	1	1
120	AB	48	2	1	4.1218850613	B_1	1	1
120	AB	52	2	0	6.3958590031	B_1	0	1
120	AB	56	2	1	6.0298938751	B_1	1	1
120	AB	59	2	0	7.5988638401	B_1	0	1
120	AB	61	2	0	6.0603539944	A_1	0	1
120	AB	66	2	0	5.3078911304	B_1	0	1
120	AB	72	2	0	5.8296470642	B_1	0	1
120	AB	79	2	1	1.25364995	B_1	1	1
120	AB	81	2	0	7.4691729546	B_1	0	1
120	AB	89	2	0	7.3890771866	A_1	0	1
120	AB	92	2	0	6.923459053	A_1	0	1
120	AB	94	2	1	3.2431797981	B_1	1	1
120	AB	96	2	0	7.5596189499	B_1	0	1
120	AB	101	2	0	5.6168758869	B_1	0	1
120	AB	103	2	1	3.6320400238	A_1	1	1
120	AB	105	2	0	6.5154230595	A_1	0	1
120	AB	111	2	1	5.5558979511	B_1	1	1
120	AB	114	2	0	6.1436400414	B_1	0	1
120	AB	121	2	0	6.1194899082	A_1	0	1
120	AB	124	2	0	5.8584239483	A_1	0	1
120	AB	126	2	0	6.3016228676	A_1	0	1
120	AB	128	2	1	4.6046328545	B_1	1	1
120	AB	130	2	1	5.8399980068	A_1	1	1
120	AB	132	2	0	6.327903986	B_1	0	1
120	AB	137	2	1	6.4584379196	A_1	1	1
120	AC	3	2	1	5.0297989845	A_1	1	1
120	AC	5	2	0	3.2478539944	C_1	0	1
120	AC	13	2	1	4.6519579887	C_1	0	0
120	AC	16	2	1	3.3184559345	C_1	0	0
120	AC	19	2	0	6.7318618298	C_1	0	1
120	AC	25	2	0	7.4949281216	C_1	0	1
120	AC	27	2	0	6.259816885	C_1	0	1
120	AC	29	2	0	4.317884922	C_1	0	1
120	AC	33	2	1	3.7729389668	A_1	1	1
120	AC	44	2	1	1.8558108807	C_1	1	1
120	AC	46	2	0	7.7659878731	C_1	0	1
120	AC	49	2	1	7.4022982121	A_1	0	0
120	AC	51	2	0	7.2917170525	C_1	0	1
120	AC	54	2	1	2.5496840477	C_1	1	1
120	AC	58	2	1	4.0498280525	C_1	0	0
120	AC	62	2	0	4.3931939602	A_1	0	1
120	AC	64	2	0	6.1308040619	A_1	0	1
120	AC	69	2	0	6.0169539452	C_1	0	1
120	AC	76	2	1	2.4919450283	C_1	0	0
120	AC	78	2	1	3.8228640556	A_1	1	1
120	AC	84	2	0	4.379652977	C_1	0	1
120	AC	88	2	0	3.6398551464	C_1	0	1
120	AC	91	2	1	1.6362361908	A_1	1	1
120	AC	95	2	1	5.5852971077	A_1	1	1
120	AC	99	2	1	2.7886371613	A_1	1	1
120	AC	104	2	1	2.3470768929	A_1	1	1
120	AC	107	2	1	2.0469009876	C_1	1	1
120	AC	109	2	1	1.1880609989	A_1	1	1
120	AC	113	2	0	5.844741106	A_1	0	1
120	AC	116	2	0	5.4227149487	C_1	0	1
120	AC	122	2	1	4.9596002102	A_1	1	1
120	AC	125	2	1	1.6926400661	A_1	1	1
120	AC	135	2	0	5.6396970749	C_1	0	1
120	AC	138	2	1	3.6203041077	A_1	1	1
120	AC	142	2	1	2.6821570396	A_1	1	1
120	AC	144	2	1	6.3319599628	C_1	1	1
120	BC	2	2	1	3.371737957	C_1	1	1
120	BC	8	2	1	2.8473248482	B_1	1	1
120	BC	10	2	0	2.8889560699	C_1	0	1
120	BC	15	2	1	3.7383999825	B_1	1	1
120	BC	17	2	1	5.5909380913	B_1	1	1
120	BC	20	2	1	2.2848520279	B_1	1	1
120	BC	26	2	0	6.8524949551	C_1	0	1
120	BC	30	2	1	3.3476920128	B_1	1	1
120	BC	34	2	1	3.9244949818	C_1	0	0
120	BC	37	2	1	5.120620966	B_1	1	1
120	BC	39	2	0	2.4984850883	C_1	0	1
120	BC	42	2	0	3.6548669338	C_1	0	1
120	BC	45	2	0	6.5853919983	B_1	0	1
120	BC	47	2	0	5.3247058392	C_1	0	1
120	BC	53	2	1	3.2696840763	B_1	1	1
120	BC	65	2	1	3.8068990707	C_1	0	0
120	BC	67	2	1	2.1498467922	C_1	1	1
120	BC	70	2	1	4.9648678303	B_1	1	1
120	BC	74	2	1	3.7174470425	C_1	1	1
120	BC	82	2	0	6.5290408134	C_1	0	1
120	BC	85	2	0	4.6999230385	B_1	0	1
120	BC	87	2	0	7.0629119873	B_1	0	1
120	BC	90	2	1	2.482019186	B_1	1	1
120	BC	93	2	1	3.3439109325	B_1	1	1
120	BC	97	2	0	7.3939990997	C_1	0	1
120	BC	100	2	0	4.6539649963	C_1	0	1
120	BC	106	2	1	0.9086449146	C_1	1	1
120	BC	110	2	0	3.8955271244	C_1	0	1
120	BC	118	2	0	5.434748888	B_1	0	1
120	BC	120	2	0	6.1372041702	B_1	0	1
120	BC	127	2	1	3.1345829964	B_1	1	1
120	BC	129	2	0	4.7219569683	C_1	0	1
120	BC	134	2	1	1.4138860703	B_1	1	1
120	BC	139	2	1	2.0898890495	B_1	1	1
120	BC	141	2	0	6.2348330021	B_1	0	1
120	BC	143	2	0	6.2689049244	B_1	0	1
120	ABC	4	3	1	2.8845920563	B_1	1	1
120	ABC	6	3	0	3.8261110783	C_1	0	1
120	ABC	9	3	1	1.2384288311	C_1	1	1
120	ABC	11	3	0	3.5765879154	C_1	0	1
120	ABC	18	3	0	6.6494839191	C_1	0	1
120	ABC	21	3	0	6.7867832184	C_1	0	1
120	ABC	23	3	0	6.1650829315	C_1	0	1
120	ABC	31	3	1	3.4885919094	A_1	1	1
120	ABC	36	3	1	3.931581974	A_1	1	1
120	ABC	38	3	1	1.2456140518	B_1	1	1
120	ABC	40	3	1	2.1333868504	A_1	1	1
120	ABC	50	3	0	5.0516750813	C_1	0	1
120	ABC	55	3	0	5.4811508656	C_1	0	1
120	ABC	57	3	1	3.6785340309	B_1	1	1
120	ABC	60	3	0	6.9047019482	C_1	0	1
120	ABC	63	3	0	5.2396378517	C_1	0	1
120	ABC	68	3	0	5.1017198563	B_1	0	1
120	ABC	71	3	1	4.4868369102	C_1	0	0
120	ABC	73	3	0	4.9285898209	B_1	0	1
120	ABC	75	3	1	3.9262309074	A_1	1	1
120	ABC	77	3	1	2.6211850643	A_1	1	1
120	ABC	80	3	0	6.0616118908	C_1	0	1
120	ABC	83	3	0	5.5805389881	B_1	0	1
120	ABC	86	3	0	3.9190359116	C_1	0	1
120	ABC	98	3	1	1.7756249905	A_1	1	1
120	ABC	102	3	0	4.3926711082	C_1	0	1
120	ABC	108	3	1	0.8246870041	A_1	1	1
120	ABC	112	3	0	5.9195868969	B_1	0	1
120	ABC	115	3	1	2.4894051552	B_1	1	1
120	ABC	117	3	0	5.7785489559	B_1	0	1
120	ABC	119	3	1	1.0505921841	B_1	1	1
120	ABC	123	3	1	3.2908241749	C_1	0	0
120	ABC	131	3	1	2.6758818626	A_1	1	1
120	ABC	133	3	1	3.3695881367	B_1	1	1
120	ABC	136	3	0	5.2913219929	B_1	0	1
120	ABC	140	3	1	2.1682648659	C_1	1	1
