# Supplementary material for: Performance similarities predict collective benefits in dyadic and triadic joint visual search
Source: PLoS One. 2018 Jan 12;13(1):e0191179. doi: 10.1371/journal.pone.0191179 (PMC5766227; doi:10.1371/journal.pone.0191179)
Supplement: S1 File — (ZIP) [file pone.0191179.s001.zip › IndiDyadData.xls]

## Sheet: Sheet1
	Triadnumber	Identity	Target	IndependentPerf	IndependentAccuracy	BetterPerf	WorsePerf	BetterPerfCorrResp	WorsePerfCorrResp	DyadPerf	DyadCorrResp
1	101	AB	Absent	6.374586623199	0.944	7.15955518352778	7.65919406274706	1	0.944444444444444	6.23615788088889	1
2	102	AB	Absent	6.0813034996959	1	6.37244991461111	8.08262647522778	1	1	5.72703705892778	0.888888888888889
3	103	AB	Absent	6.7046332945889	1	6.91069502301667	8.81324648857222	1	1	6.95734165773889	1
4	104	AB	Absent	7.1412670414426	1	7.18839469220556	8.92001187801667	1	1	7.95870527956667	1
5	105	AB	Absent	5.3456391990123	0.982	5.96093634997647	6.31035342481667	0.944444444444444	1	4.47839175329444	0.944444444444444
6	106	AB	Absent	6.3948031561401	1	6.84168464607778	7.42249212	1	1	6.20182527437222	0.944444444444444
7	107	AB	Absent	6.9547987317987	0.956	7.3451681698	7.78364735491177	0.944444444444444	0.944444444444444	7.26052831278333	1
8	108	AB	Absent	5.2192883019442	1	5.32830023765	6.51464354991111	1	1	5.56501868036111	1
9	109	AB	Absent	6.0122097003515	1	6.41480310758333	6.56479483181667	1	1	5.65249576833889	0.944444444444444
10	110	AB	Absent	5.4887774734469	0.94	6.21905530823333	8.32516651994118	1	0.944444444444444	6.40814806355	1
11	111	AB	Absent	7.7373671350528	0.983	8.1267362763	8.96915332476111	0.944444444444444	1	7.10117883153889	1
12	112	AB	Absent	5.6531065332895	1	5.9159970416	6.52060045136667	1	1	5.30254866016667	0.944444444444444
13	113	AB	Absent	4.8577561223484	1	5.02969373596667	5.66210152043333	1	1	5.2805166112	1
14	114	AB	Absent	5.7624746627799	0.95	6.77728934849412	7.57706349426667	0.944444444444444	1	5.51054804855556	0.833333333333333
15	115	AB	Absent	6.2703365333158	0.967	6.43428883834118	8.23785851982941	1	0.944444444444444	6.05718923870526	1
16	116	AB	Absent	7.1883159141507	0.953	7.34124206241053	11.6638201685471	0.95	1	7.06819661458889	1
17	117	AB	Absent	5.992653787853	0.99	6.11466993226111	7.4145983537	1	0.9375	5.84001304043333	1
18	118	AB	Absent	5.4767613901977	1	5.84572596297895	6.40321820311667	1	1	5.40648122395294	1
19	119	AB	Absent	5.8317716562738	1	6.3641609152125	7.7065330932	1	1	5.84999975561875	1
20	120	AB	Absent	6.0091779317838	1	6.04630576769333	8.26047525685294	1	1	6.62051016634545	1
21	101	AB	Present	4.2146521687485	0.58	3.92713928223	5.49720651761429	0.555555555555556	0.388888888888889	3.69566335942222	0.888888888888889
22	102	AB	Present	3.3377285788075	0.883	3.44424058993333	4.56622891128125	0.666666666666667	0.888888888888889	3.17348600757222	0.833333333333333
23	103	AB	Present	3.9397724096809	0.857	4.09965847089231	4.69432006279167	0.722222222222222	0.666666666666667	3.7440571785	0.833333333333333
24	104	AB	Present	4.2513960521234	0.795	3.93726243575833	5.4089710474	0.666666666666667	0.555555555555556	3.71135846774444	0.944444444444444
25	105	AB	Present	2.815834321021	0.921	3.19569921492667	3.8497630528	0.833333333333333	0.777777777777778	3.48432734276667	0.722222222222222
26	106	AB	Present	2.6041299857997	0.942	2.654692515725	4.26897660168182	0.888888888888889	0.611111111111111	2.88363669977778	0.833333333333333
27	107	AB	Present	4.2005700087554	0.83	4.69182173906875	4.81281005012222	0.888888888888889	0.5	3.22881036333889	1
28	108	AB	Present	2.7244402861497	0.907	2.74866444268667	3.98201844096875	0.833333333333333	0.888888888888889	2.81310666932778	0.777777777777778
29	109	AB	Present	3.2088199081348	0.915	3.68239560493846	4.01555894215333	0.722222222222222	0.833333333333333	2.50734301407778	1
30	110	AB	Present	3.8309174795131	0.829	4.12812521721111	5.36574449258235	0.5	0.944444444444444	3.96307570405	0.888888888888889
31	111	AB	Present	4.4705279755665	0.876	5.00885947545333	5.76906288465333	0.833333333333333	0.833333333333333	4.07740076382778	1
32	112	AB	Present	3.2891710951263	0.856	3.54883036246154	3.80761150518333	0.722222222222222	0.666666666666667	2.95583885246667	0.777777777777778
33	113	AB	Present	3.509034863003	0.875	3.63056330681333	3.75306897163	0.833333333333333	0.555555555555556	3.39018796550556	0.777777777777778
34	114	AB	Present	3.5024197819287	0.779	3.82894390425333	4.11561829704286	0.833333333333333	0.388888888888889	3.69492758644444	0.833333333333333
35	115	AB	Present	3.3225964686922	0.866	3.7245060073	3.77460658550625	0.473684210526316	0.888888888888889	3.36448846144706	0.823529411764706
36	116	AB	Present	4.0299472808815	0.94	4.55146462577143	5.86000929559286	0.875	0.736842105263158	4.38293743132778	0.944444444444444
37	117	AB	Present	4.0272787477971	0.868	3.9401312608	5.300544366225	0.722222222222222	0.8	3.45129920376667	0.722222222222222
38	118	AB	Present	3.9687790119576	0.693	3.90069654252222	4.78662383555833	0.529411764705882	0.666666666666667	3.6471988151	0.736842105263158
39	119	AB	Present	3.7048605532668	0.683	3.44916960172857	4.0946045603	0.583333333333333	0.411764705882353	3.61526907682	0.8
40	120	AB	Present	3.3405120222587	0.905	3.9474540203875	4.39692549142941	0.761904761904762	0.894736842105263	4.04741852624286	0.928571428571429
41	101	AC	Absent	5.5823596994962	0.938	5.94051732737059	7.15955518352778	0.944444444444444	1	5.50531101226111	1
42	102	AC	Absent	6.7226918282405	0.952	7.05987415592941	8.08262647522778	0.944444444444444	1	6.28733534284444	0.888888888888889
43	103	AC	Absent	6.9600040302378	1	6.91069502301667	9.65603154235556	1	1	6.86318564415556	1
44	104	AC	Absent	7.0396243066764	1	7.7653367122	8.92001187801667	1	1	8.68450756867778	1
45	105	AC	Absent	5.4653037588584	1	6.31035342481667	6.54419618182222	1	1	6.22321336799444	0.944444444444444
46	106	AC	Absent	6.7035662634344	1	7.05938470363333	7.42249212	1	1	6.26528584956667	1
47	107	AC	Absent	6.663703567973	0.965	7.19993762175	7.3451681698	1	0.944444444444444	6.77536128626667	1
48	108	AC	Absent	5.8435989224903	0.898	6.51464354991111	8.48922039667333	1	0.833333333333333	5.7359425889	0.833333333333333
49	109	AC	Absent	6.0460995066164	1	6.51887502933889	6.56479483181667	1	1	6.22588386799444	1
50	110	AC	Absent	4.9315947627976	1	5.43963326347222	6.21905530823333	1	1	4.97667560312778	0.944444444444444
51	111	AC	Absent	8.2709838814795	1	8.96915332476111	9.45953655243333	1	1	7.4697825114	1
52	112	AC	Absent	5.1060240371162	0.949	5.29245100300588	5.9159970416	0.944444444444444	1	5.02952738602778	1
53	113	AC	Absent	5.6142560410486	1	5.66210152043333	7.42206417188333	1	1	5.73499222596667	0.888888888888889
54	114	AC	Absent	6.5192961912133	0.946	6.77728934849412	9.98728889888333	0.944444444444444	1	6.86712672975556	1
55	115	AC	Absent	6.4286196205718	1	6.43428883834118	8.65822931340526	1	1	5.81717974609444	1
56	116	AC	Absent	6.0031092069202	0.908	6.2000272835	7.34124206241053	0.944444444444444	0.95	6.12062849717647	1
57	117	AC	Absent	6.8247526116332	0.94	7.08846776186875	7.4145983537	0.888888888888889	0.9375	6.27843489911667	0.944444444444444
58	118	AC	Absent	5.7088447708964	1	5.84572596297895	7.92196388804706	1	1	5.71554034285556	1
59	119	AC	Absent	4.9657880415988	1	5.08895617724375	7.7065330932	1	1	5.15672218799167	1
60	120	AC	Absent	5.5390831153356	1	6.40060236236818	8.26047525685294	1	1	5.63851092658	1
61	101	AC	Present	3.2465808923293	0.894	3.460329175	3.92713928223	0.888888888888889	0.555555555555556	2.95597745312222	0.833333333333333
62	102	AC	Present	3.2618052752052	0.924	4.41721146901333	4.56622891128125	0.833333333333333	0.888888888888889	2.76640535726667	0.833333333333333
63	103	AC	Present	3.7456047799538	0.913	4.09965847089231	4.82211484014375	0.722222222222222	0.888888888888889	4.42905651198333	0.777777777777778
64	104	AC	Present	4.3710186462371	0.83	4.30246349742857	5.4089710474	0.777777777777778	0.555555555555556	4.20856241385	0.944444444444444
65	105	AC	Present	3.0381117551371	0.897	3.28832428273077	3.8497630528	0.722222222222222	0.777777777777778	2.73320403364444	0.722222222222222
66	106	AC	Present	2.1430063505092	0.957	2.654692515725	3.1373417228375	0.888888888888889	0.888888888888889	3.05299766857778	1
67	107	AC	Present	4.7306113734199	0.87	4.81281005012222	5.197081223125	0.5	0.888888888888889	3.5490745041	0.833333333333333
68	108	AC	Present	3.7617181527621	0.883	3.98201844096875	5.65403240067143	0.888888888888889	0.777777777777778	3.43956693014444	0.777777777777778
69	109	AC	Present	3.3074743537823	0.931	3.40647513525	4.01555894215333	0.777777777777778	0.833333333333333	3.46447281042778	0.722222222222222
70	110	AC	Present	2.8953105669004	0.861	2.78538996832857	4.12812521721111	0.777777777777778	0.5	3.04149583974444	0.777777777777778
71	111	AC	Present	4.4710819044189	0.954	5.19204977155	5.76906288465333	0.888888888888889	0.833333333333333	3.67174937988889	1
72	112	AC	Present	3.0328607168153	0.948	3.54883036246154	3.72822921415882	0.722222222222222	0.944444444444444	3.0790263017	0.888888888888889
73	113	AC	Present	3.6012949895826	0.819	3.66368809112308	3.75306897163	0.722222222222222	0.555555555555556	3.51432504918333	0.777777777777778
74	114	AC	Present	4.1020667581469	0.719	4.11561829704286	5.21504096422941	0.388888888888889	0.944444444444444	3.58785943191111	0.666666666666667
75	115	AC	Present	3.7502424926789	0.74	3.7245060073	4.69185698033571	0.473684210526316	0.823529411764706	3.87848010327778	0.833333333333333
76	116	AC	Present	3.6615166206362	0.9	4.55146462577143	4.71685913404	0.875	0.833333333333333	4.34963060680526	0.789473684210526
77	117	AC	Present	4.3883353993915	0.894	4.78683378015714	5.300544366225	0.777777777777778	0.8	3.49288508627778	1
78	118	AC	Present	3.4368608002653	0.831	3.90069654252222	4.05522050858	0.529411764705882	0.789473684210526	3.15587982866667	0.888888888888889
79	119	AC	Present	2.9558571948997	0.779	2.69332245190667	4.0946045603	0.75	0.411764705882353	2.48803693056667	0.916666666666667
80	120	AC	Present	3.1618660373711	0.842	3.1185541153	4.39692549142941	0.642857142857143	0.894736842105263	3.515450137	0.761904761904762
81	101	BC	Absent	5.5582798728968	0.896	5.94051732737059	7.65919406274706	0.944444444444444	0.944444444444444	5.46571184529444	0.888888888888889
82	102	BC	Absent	5.7313234798861	0.965	6.37244991461111	7.05987415592941	1	0.944444444444444	5.28523968325556	0.944444444444444
83	103	BC	Absent	8.1493300423613	1	8.81324648857222	9.65603154235556	1	1	7.66659422715556	0.888888888888889
84	104	BC	Absent	6.6318377835672	1	7.18839469220556	7.7653367122	1	1	7.63589839141111	0.944444444444444
85	105	BC	Absent	5.3867080764658	0.984	5.96093634997647	6.54419618182222	0.944444444444444	1	5.40269953675	1
86	106	BC	Absent	6.3612095704088	1	6.84168464607778	7.05938470363333	1	1	6.6560539272	1
87	107	BC	Absent	6.8819730780078	1	7.19993762175	7.78364735491177	1	0.944444444444444	6.85597707165556	0.944444444444444
88	108	BC	Absent	5.0061630120267	0.904	5.32830023765	8.48922039667333	1	0.833333333333333	5.17759344311667	1
89	109	BC	Absent	6.012075642342	1	6.41480310758333	6.51887502933889	1	1	6.29293880198333	0.944444444444444
90	110	BC	Absent	4.946895227185	0.942	5.43963326347222	8.32516651994118	1	0.944444444444444	4.96886730195	0.888888888888889
91	111	BC	Absent	8.047910002006	0.965	8.1267362763	9.45953655243333	0.944444444444444	1	7.29998731612778	0.888888888888889
92	112	BC	Absent	5.2146414174895	0.956	5.29245100300588	6.52060045136667	0.944444444444444	1	4.82916363079444	1
93	113	BC	Absent	5.0388850781881	1	5.02969373596667	7.42206417188333	1	1	5.32418572902222	1
94	114	BC	Absent	7.2992916245515	1	7.57706349426667	9.98728889888333	1	1	7.10811536841111	1
95	115	BC	Absent	7.6701130728719	0.944	8.23785851982941	8.65822931340526	0.944444444444444	1	7.38553860607059	1
96	116	BC	Absent	6.2375718693762	0.94	6.2000272835	11.6638201685471	0.944444444444444	1	6.103032934665	1
97	117	BC	Absent	5.8675666735164	0.984	6.11466993226111	7.08846776186875	1	0.888888888888889	5.38355317711875	1
98	118	BC	Absent	6.1640462989736	1	6.40321820311667	7.92196388804706	1	1	5.80700717472632	1
99	119	BC	Absent	4.8757396097252	1	5.08895617724375	6.3641609152125	1	1	4.67562966597368	1
100	120	BC	Absent	5.0462858247734	1	6.04630576769333	6.40060236236818	1	1	5.34340681748235	1
101	101	BC	Present	3.4771480102504	0.879	3.460329175	5.49720651761429	0.888888888888889	0.388888888888889	2.80225075616111	0.888888888888889
102	102	BC	Present	3.3049406206671	0.831	3.44424058993333	4.41721146901333	0.666666666666667	0.833333333333333	3.14780180983333	1
103	103	BC	Present	4.2698833460747	0.958	4.69432006279167	4.82211484014375	0.666666666666667	0.888888888888889	4.07616735827778	0.888888888888889
104	104	BC	Present	3.7347305490987	0.894	3.93726243575833	4.30246349742857	0.666666666666667	0.777777777777778	3.52165166537778	0.833333333333333
105	105	BC	Present	2.9280616116538	0.939	3.19569921492667	3.28832428273077	0.833333333333333	0.722222222222222	3.16656813357222	0.722222222222222
106	106	BC	Present	2.9437499990393	0.909	3.1373417228375	4.26897660168182	0.888888888888889	0.611111111111111	2.53710431522778	1
107	107	BC	Present	4.1205005330994	0.962	4.69182173906875	5.197081223125	0.888888888888889	0.888888888888889	3.14999490314444	1
108	108	BC	Present	3.0680255343794	0.866	2.74866444268667	5.65403240067143	0.833333333333333	0.777777777777778	3.02950421969444	0.666666666666667
109	109	BC	Present	3.0164230458645	0.906	3.40647513525	3.68239560493846	0.777777777777778	0.722222222222222	3.65952934159444	0.888888888888889
110	110	BC	Present	2.8136931924866	0.886	2.78538996832857	5.36574449258235	0.777777777777778	0.944444444444444	3.0569461584	0.944444444444444
111	111	BC	Present	4.3114985651999	0.961	5.00885947545333	5.19204977155	0.833333333333333	0.888888888888889	3.90540632937222	1
112	112	BC	Present	3.3062547013752	0.969	3.72822921415882	3.80761150518333	0.944444444444444	0.666666666666667	3.65172221925556	0.666666666666667
113	113	BC	Present	3.1362205753305	0.943	3.63056330681333	3.66368809112308	0.833333333333333	0.722222222222222	3.12286126613889	0.722222222222222
114	114	BC	Present	3.7159965107466	0.943	3.82894390425333	5.21504096422941	0.833333333333333	0.944444444444444	4.19613677925556	0.888888888888889
115	115	BC	Present	3.1217626104396	0.945	3.77460658550625	4.69185698033571	0.888888888888889	0.823529411764706	3.49693553071053	1
116	116	BC	Present	4.0393584172732	0.901	4.71685913404	5.86000929559286	0.833333333333333	0.736842105263158	3.7264052182375	0.75
117	117	BC	Present	3.9358217055862	0.897	3.9401312608	4.78683378015714	0.722222222222222	0.777777777777778	3.05355619192	0.8
118	118	BC	Present	3.9375863957437	0.85	4.05522050858	4.78662383555833	0.789473684210526	0.666666666666667	2.81876728114118	0.823529411764706
119	119	BC	Present	2.8033397350355	0.875	2.69332245190667	3.44916960172857	0.75	0.583333333333333	3.15725838435294	0.882352941176471
120	120	BC	Present	3.2203144946168	0.826	3.1185541153	3.9474540203875	0.642857142857143	0.761904761904762	3.23724941204211	0.894736842105263
