# Supplementary material for: Performance similarities predict collective benefits in dyadic and triadic joint visual search
Source: PLoS One. 2018 Jan 12;13(1):e0191179. doi: 10.1371/journal.pone.0191179 (PMC5766227; doi:10.1371/journal.pone.0191179)
Supplement: S1 File — (ZIP) [file pone.0191179.s001.zip › IndiTriadData.xls]

## Sheet: Sheet1
	Tripletnumber	Target	IndiPerf	IndiCorrResp	BetterPerf	MidPerf	WorsePerf	BetterPerfCorrResp	MidCorrResp	WorsePerfCorrResp	TripletPerf	TripletCorrResp	IndiPerf	IndiCorrResp
1	101	Absent	5.112029568669	0.868	5.94051732737059	7.15955518352778	7.65919406274706	0.944444444444444	1	0.944444444444444	5.07413576709444	0.944444444444444	5.112029568669	0.868
2	102	Absent	5.1641691093415	0.973	6.37244991461111	7.05987415592941	8.08262647522778	1	0.944444444444444	1	5.28989726967778	0.888888888888889	5.1641691093415	0.973
3	103	Absent	6.696579817303	1	6.91069502301667	8.81324648857222	9.65603154235556	1	1	1	6.56388000646111	1	6.696579817303	1
4	104	Absent	6.5203408641714	1	7.18839469220556	7.7653367122	8.92001187801667	1	1	1	7.52849994765	1	6.5203408641714	1
5	105	Absent	4.9963878216592	0.991	5.96093634997647	6.31035342481667	6.54419618182222	0.944444444444444	1	1	5.16510507795	0.944444444444444	4.9963878216592	0.991
6	106	Absent	5.9766717622304	1	6.84168464607778	7.05938470363333	7.42249212	1	1	1	5.82058368788889	1	5.9766717622304	1
7	107	Absent	6.4479478306638	1	7.19993762175	7.3451681698	7.78364735491177	1	0.944444444444444	0.944444444444444	6.57854153048333	0.888888888888889	6.4479478306638	1
8	108	Absent	4.6126797511617	0.899	5.32830023765	6.51464354991111	8.48922039667333	1	1	0.833333333333333	5.29260461860556	0.888888888888889	4.6126797511617	0.899
9	109	Absent	5.7518027391424	1	6.41480310758333	6.51887502933889	6.56479483181667	1	1	1	6.17759855587778	0.944444444444444	5.7518027391424	1
10	110	Absent	4.5796026046233	0.943	5.43963326347222	6.21905530823333	8.32516651994118	1	1	0.944444444444444	5.00449358092222	0.944444444444444	4.5796026046233	0.943
11	111	Absent	7.79351198341	0.986	8.1267362763	8.96915332476111	9.45953655243333	0.944444444444444	1	1	7.52609439690556	1	7.79351198341	0.986
12	112	Absent	4.8691286017783	0.942	5.29245100300588	5.9159970416	6.52060045136667	0.944444444444444	1	1	4.86244436105	1	4.8691286017783	0.942
13	113	Absent	4.7146116006298	1	5.02969373596667	5.66210152043333	7.42206417188333	1	1	1	5.25169253348889	1	4.7146116006298	1
14	114	Absent	5.8005246808515	0.955	6.77728934849412	7.57706349426667	9.98728889888333	0.944444444444444	1	1	5.845759511	0.944444444444444	5.8005246808515	0.955
15	115	Absent	6.3355000908452	0.952	6.43428883834118	8.23785851982941	8.65822931340526	1	0.944444444444444	1	5.65319058629444	1	6.3355000908452	0.952
16	116	Absent	5.6293886149001	0.964	6.2000272835	7.34124206241053	11.6638201685471	0.944444444444444	0.95	1	5.61269368845294	1	5.6293886149001	0.964
17	117	Absent	5.4226970391308	0.996	6.11466993226111	7.08846776186875	7.4145983537	1	0.888888888888889	0.9375	5.68379243612	0.95	5.4226970391308	0.996
18	118	Absent	5.380260340677	1	5.84572596297895	6.40321820311667	7.92196388804706	1	1	1	5.24221335517778	1	5.380260340677	1
19	119	Absent	4.532967466608	1	5.08895617724375	6.3641609152125	7.7065330932	1	1	1	4.74014590336154	0.923076923076923	4.532967466608	1
20	120	Absent	4.9340877499588	1	6.04630576769333	6.40060236236818	8.26047525685294	1	1	1	5.36971334617222	1	4.9340877499588	1
21	101	Present	2.6965809133069	0.971	3.460329175	3.92713928223	5.49720651761429	0.888888888888889	0.555555555555556	0.388888888888889	2.61139570342222	1	2.6965809133069	0.971
22	102	Present	2.7774299838608	0.949	3.44424058993333	4.41721146901333	4.56622891128125	0.666666666666667	0.833333333333333	0.888888888888889	2.93068549367222	0.944444444444444	2.7774299838608	0.949
23	103	Present	3.18180306172	0.95	4.09965847089231	4.69432006279167	4.82211484014375	0.722222222222222	0.666666666666667	0.888888888888889	3.46945738792222	0.888888888888889	3.18180306172	0.95
24	104	Present	3.1940700898177	0.936	3.93726243575833	4.30246349742857	5.4089710474	0.666666666666667	0.777777777777778	0.555555555555556	2.64952199988889	1	3.1940700898177	0.936
25	105	Present	2.3794632244139	0.988	3.19569921492667	3.28832428273077	3.8497630528	0.833333333333333	0.722222222222222	0.777777777777778	2.47172147699444	0.944444444444444	2.3794632244139	0.988
26	106	Present	1.9088505315707	0.985	2.654692515725	3.1373417228375	4.26897660168182	0.888888888888889	0.888888888888889	0.611111111111111	2.74764739141111	1	1.9088505315707	0.985
27	107	Present	3.4085779817102	0.972	4.69182173906875	4.81281005012222	5.197081223125	0.888888888888889	0.5	0.888888888888889	2.81988361146667	0.944444444444444	3.4085779817102	0.972
28	108	Present	2.4890813703421	0.979	2.74866444268667	3.98201844096875	5.65403240067143	0.833333333333333	0.888888888888889	0.777777777777778	2.4471577406	0.944444444444444	2.4890813703421	0.979
29	109	Present	2.579272648085	0.966	3.40647513525	3.68239560493846	4.01555894215333	0.777777777777778	0.722222222222222	0.833333333333333	3.46122480763889	0.777777777777778	2.579272648085	0.966
30	110	Present	2.2552650434991	0.962	2.78538996832857	4.12812521721111	5.36574449258235	0.777777777777778	0.5	0.944444444444444	3.16462214787222	0.833333333333333	2.2552650434991	0.962
31	111	Present	3.5136311156762	0.98	5.00885947545333	5.19204977155	5.76906288465333	0.833333333333333	0.888888888888889	0.833333333333333	2.74167897965556	1	3.5136311156762	0.98
32	112	Present	2.7749893159829	0.968	3.54883036246154	3.72822921415882	3.80761150518333	0.722222222222222	0.944444444444444	0.666666666666667	2.50662252638889	0.944444444444444	2.7749893159829	0.968
33	113	Present	2.6162936131914	0.962	3.63056330681333	3.66368809112308	3.75306897163	0.833333333333333	0.722222222222222	0.555555555555556	2.93860632842778	0.944444444444444	2.6162936131914	0.962
34	114	Present	2.9319940404942	0.993	3.82894390425333	4.11561829704286	5.21504096422941	0.833333333333333	0.388888888888889	0.944444444444444	3.03272928132778	0.944444444444444	2.9319940404942	0.993
35	115	Present	2.5866231622736	0.927	3.7245060073	3.77460658550625	4.69185698033571	0.473684210526316	0.888888888888889	0.823529411764706	3.22831785677778	1	2.5866231622736	0.927
36	116	Present	3.1914505746333	0.956	4.55146462577143	4.71685913404	5.86000929559286	0.875	0.833333333333333	0.736842105263158	3.57941045258947	0.789473684210526	3.1914505746333	0.956
37	117	Present	3.0980629804231	0.958	3.9401312608	4.78683378015714	5.300544366225	0.722222222222222	0.777777777777778	0.8	2.0854828953625	1	3.0980629804231	0.958
38	118	Present	3.2061402697554	0.844	3.90069654252222	4.05522050858	4.78662383555833	0.529411764705882	0.789473684210526	0.666666666666667	2.59439724021111	0.888888888888889	3.2061402697554	0.844
39	119	Present	2.1862432155675	0.965	2.69332245190667	3.44916960172857	4.0946045603	0.75	0.583333333333333	0.411764705882353	2.51353476357391	0.956521739130435	2.1862432155675	0.965
40	120	Present	2.6610796487367	0.905	3.1185541153	3.9474540203875	4.39692549142941	0.642857142857143	0.761904761904762	0.894736842105263	2.62665838665556	0.888888888888889	2.6610796487367	0.905
